# Supplementary material for: Sublethal effects of contaminants on marine habitat‐forming species: a review and meta‐analysis
Source: Biol Rev Camb Philos Soc. 2020 Jul 2;95(6):1554–73. doi: 10.1111/brv.12630 (PMC7689725; doi:10.1111/brv.12630)
Supplement: Supplementary file 3 — Table S2. Summary of data taken from publications used in the meta‐analysis. [file BRV-95-1554-s003.csv]

Author	Year	Pub_ID	Exp _ID	Exp	Species	Habitat-forming	Stage_of_life	Classification_spp	Contaminant	Cont_category	Concentration	Units	Exposure_days	Exposure_hours	Function measured	units	Mean_Control	Mean_treatment	SD_Control	SD_Treatment	N_Control	N_Treatment	Initial_size(for growth only)
Andrades-Moreno et al	2013	pid060	Exp1	Laboratory	Halimione portulacoides	macrophyta.saltmarsh	seedling	producer	As, Cd,Co,Cr,Cr,Fe, Mn, Ni,Pb,Zn	combination_metals	482	ug lÐ1	120	2880	Chla	g gfwt-1	5.1	4.4	0.894427	0.447214	20	20
Andrades-Moreno et al	2013	pid060	Exp1	Laboratory	Halimione portulacoides	macrophyta.saltmarsh	seedling	producer	As, Cd,Co,Cr,Cr,Fe, Mn, Ni,Pb,Zn	combination_metals	482	ug lÐ1	120	2880	relative.growth.rate	relative g per day	0.037	0.019	0.008944	0.013416	20	20
Andrades-Moreno et al	2013	pid060	Exp1	Laboratory	Halimione portulacoides	macrophyta.saltmarsh	seedling	producer	As, Cd,Co,Cr,Cr,Fe, Mn, Ni,Pb,Zn	combination_metals	482	ug lÐ1	120	2880	Photosynthetic_efficiency	Fv/Fm *	0.805195	0.753247	0.07744	0.07744	20	20
Andrades-Moreno et al	2013	pid060	Exp1	Laboratory	Halimione portulacoides	macrophyta.saltmarsh	seedling	producer	As, Cd,Co,Cr,Cr,Fe, Mn, Ni,Pb,Zn	combination_metals	482	ug lÐ1	120	2880	Photosynthetic_efficiency	umol/m^2/s	8.7	7.4	1.788854382	2.236067977	20	20
Andrades-Moreno et al	2013	pid060	Exp1	Laboratory	Halimione portulacoides	macrophyta.saltmarsh	seedling	producer	As, Cd,Co,Cr,Cr,Fe, Mn, Ni,Pb,Zn	combination_metals	482	ug lÐ1	120	2880	Photosynthetic_efficiency	PSII	0.834061	0.772926	0.214819	0.097645	20	20
Al-Subiai et al	2011	pid004	Exp1	Laboratory	Mytilus edulis	bivalve	adult	invertebrate	Cu	metal	18	ug lÐ1	5	120	Filtration_rates	l h-1	2.223127036	0.117263844	0.929745928	0.143472313	4	4
Al-Subiai et al	2011	pid004	Exp1	Laboratory	Mytilus edulis	bivalve	adult	invertebrate	Cu	metal	32	ug lÐ1	5	120	Filtration_rates	l h-1	2.223127036	0.048859935	0.929745928	0.03428013	4	4
Al-Subiai et al	2011	pid004	Exp1	Laboratory	Mytilus edulis	bivalve	adult	invertebrate	Cu	metal	56	ug lÐ1	5	120	Filtration_rates	l h-1	2.223127036	0.09771987	0.929745928	0.022560261	4	4
Bielmyer et al	2010	pid015	Exp1	Laboratory	Acropora cervicornis	coral	adult	coral	Cu	metal	4	ug lÐ1	35	840	Photosynthetic_efficiency	PSII (Fv/Fm)	0.420402685	0.428456376	0.057986577	0.041879195	4	4
Bielmyer et al	2010	pid015	Exp1	Laboratory	Acropora cervicornis	coral	adult	coral	Cu	metal	10	ug lÐ1	35	840	Photosynthetic_efficiency	PSII (Fv/Fm)	0.420402685	0.36966443	0.057986577	0.259328859	4	4
Bielmyer et al	2010	pid015	Exp1	Laboratory	Acropora cervicornis	coral	adult	coral	Cu	metal	20	ug lÐ1	35	840	Photosynthetic_efficiency	PSII (Fv/Fm)	0.420402685	0.169127517	0.057986577	0.120805369	4	4
Bielmyer et al	2010	pid015	Exp1	Laboratory	Acropora cervicornis	coral	adult	coral	Cu	metal	4	ug lÐ1	35	840	relative.growth.rate	um day -1	1.740924092	0.998349835	0.726072607	1.204620462	4	4
Bielmyer et al	2010	pid015	Exp1	Laboratory	Acropora cervicornis	coral	adult	coral	Cu	metal	10	ug lÐ1	35	840	relative.growth.rate	um day -1	1.740924092	0.833333333	0.726072607	0.775577558	4	4
Bielmyer et al	2010	pid015	Exp1	Laboratory	Acropora cervicornis	coral	adult	coral	Cu	metal	20	ug lÐ1	35	840	relative.growth.rate	um day -1	1.740924092	0.198019802	0.726072607	0.775577558	4	4
Bielmyer et al	2010	pid015	Exp2	Laboratory	Pocillopora damicornis	coral	adult	coral	Cu	metal	4	ug lÐ1	35	840	Photosynthetic_efficiency	PSII (Fv/Fm)	0.490392422	0.439242219	0.019485792	0.021109608	4	4
Bielmyer et al	2010	pid015	Exp2	Laboratory	Pocillopora damicornis	coral	adult	coral	Cu	metal	10	ug lÐ1	35	840	Photosynthetic_efficiency	PSII (Fv/Fm)	0.490392422	0.429499323	0.019485792	0.040595399	4	4
Bielmyer et al	2010	pid015	Exp2	Laboratory	Pocillopora damicornis	coral	adult	coral	Cu	metal	20	ug lÐ1	35	840	Photosynthetic_efficiency	PSII (Fv/Fm)	0.490392422	0.39052774	0.019485792	0.038971583	4	4
Bielmyer et al	2010	pid015	Exp2	Laboratory	Pocillopora damicornis	coral	adult	coral	Cu	metal	4	ug lÐ1	35	840	relative.growth.rate	um day -1	9.009966777	3.189368771	3.26910299	2.23255814	4	4
Bielmyer et al	2010	pid015	Exp2	Laboratory	Pocillopora damicornis	coral	adult	coral	Cu	metal	10	ug lÐ1	35	840	relative.growth.rate	um day -1	9.009966777	2.073089701	3.26910299	1.435215947	4	4
Bielmyer et al	2010	pid015	Exp2	Laboratory	Pocillopora damicornis	coral	adult	coral	Cu	metal	20	ug lÐ1	35	840	relative.growth.rate	um day -1	9.009966777	-0.079734219	3.26910299	2.710963455	4	4
Biscere et al	2015	pid016	Exp1	Laboratory	Acropora muricata	coral	adult	coral	Co	metal	0.2	ug lÐ1	35	840	relative.growth.rate	mg g-1 d-1	4.846153846	3.461538462	1.995475113	1.628959276	7	7
Biscere et al	2015	pid016	Exp1	Laboratory	Acropora muricata	coral	adult	coral	Co	metal	0.2	ug lÐ1	35	840	Photosynthetic_efficiency	Fv/Fm	0.709480122	0.711926606	0.022018349	0.012232416	10	10
Biscere et al	2015	pid016	Exp2	Laboratory	Stylophora pistillata	coral	adult	coral	Co	metal	0.2	ug lÐ1	35	840	relative.growth.rate	mg g-1 d-1	6.523809524	4.952380952	1.80952381	0.904761905	7	7
Biscere et al	2015	pid016	Exp2	Laboratory	Stylophora pistillata	coral	adult	coral	Co	metal	0.2	ug lÐ1	35	840	Chla	ug chl cm-2	6.04	7.1	1.9	1.1	3	3
Biscere et al	2015	pid016	Exp2	Laboratory	Stylophora pistillata	coral	adult	coral	Co	metal	0.2	ug lÐ1	35	840	Photosynthetic_efficiency	Fv/Fm	0.697247706	0.724159021	0.04648318	0.012232416	10	10
Cambrolle et al	2012a	pid022	Exp1	Laboratory	Halimione portulacoides	macrophyta.saltmarsh	seedling	producer	Cu	metal	2000	umol lÐ1	45	1080	relative.growth.rate	g g-1 day-1	0.03344452	0.034157968	0.007758	0.005602901	6	6
Cambrolle et al	2012a	pid022	Exp1	Laboratory	Halimione portulacoides	macrophyta.saltmarsh	seedling	producer	Cu	metal	9000	umol lÐ1	45	1080	relative.growth.rate	g g-1 day-1	0.03344452	0.035245817	0.007757863	0.0047419	6	6
Cambrolle et al	2012a	pid022	Exp1	Laboratory	Halimione portulacoides	macrophyta.saltmarsh	seedling	producer	Cu	metal	15000	umol lÐ1	45	1080	relative.growth.rate	g g-1 day-1	0.03344452	0.032986563	0.007757863	0.007758847	6	6
Cambrolle et al	2012a	pid022	Exp1	Laboratory	Halimione portulacoides	macrophyta.saltmarsh	seedling	producer	Cu	metal	35000	umol lÐ1	45	1080	relative.growth.rate	g g-1 day-1	0.03344452	0.017595592	0.007757863	0.007757863	6	6
Cambrolle et al	2012a	pid022	Exp1	Laboratory	Halimione portulacoides	macrophyta.saltmarsh	seedling	producer	Cu	metal	2000	umol lÐ1	45	1080	Chla	ug gfwt-1	5.693896205	6.039473239	2.158215161	1.799369068	10	10
Cambrolle et al	2012a	pid022	Exp1	Laboratory	Halimione portulacoides	macrophyta.saltmarsh	seedling	producer	Cu	metal	9000	umol lÐ1	45	1080	Chla	ug gfwt-1	5.693896205	5.542909374	2.158215161	1.379287903	10	10
Cambrolle et al	2012a	pid022	Exp1	Laboratory	Halimione portulacoides	macrophyta.saltmarsh	seedling	producer	Cu	metal	15000	umol lÐ1	45	1080	Chla	ug gfwt-1	5.693896205	5.32827787	2.158215161	2.578724543	10	10
Cambrolle et al	2012a	pid022	Exp1	Laboratory	Halimione portulacoides	macrophyta.saltmarsh	seedling	producer	Cu	metal	35000	umol lÐ1	45	1080	Chla	ug gfwt-1	5.693896205	0.689258269	2.158215161	1.07910758	10	10
Cambrolle et al	2012a	pid022	Exp1	Laboratory	Halimione portulacoides	macrophyta.saltmarsh	seedling	producer	Cu	metal	2000	umol lÐ1	45	1080	Photosynthetic_efficiency	Fv/Fm	0.750638298	0.663829787	0.035378059	0.070756118	12	12
Cambrolle et al	2012a	pid022	Exp1	Laboratory	Halimione portulacoides	macrophyta.saltmarsh	seedling	producer	Cu	metal	9000	umol lÐ1	45	1080	Photosynthetic_efficiency	Fv/Fm	0.750638298	0.674042553	0.035378059	0.088445148	12	12
Cambrolle et al	2012a	pid022	Exp1	Laboratory	Halimione portulacoides	macrophyta.saltmarsh	seedling	producer	Cu	metal	15000	umol lÐ1	45	1080	Photosynthetic_efficiency	Fv/Fm	0.750638298	0.638297872	0.035378059	0.141512237	12	12
Cambrolle et al	2012a	pid022	Exp1	Laboratory	Halimione portulacoides	macrophyta.saltmarsh	seedling	producer	Cu	metal	35000	umol lÐ1	45	1080	Photosynthetic_efficiency	Fv/Fm	0.750638298	0.316595745	0.035378059	0.212268352	12	12
Cambrolle et al	2012a	pid022	Exp1	Laboratory	Halimione portulacoides	macrophyta.saltmarsh	seedling	producer	Cu	metal	2000	umol lÐ1	45	1080	Leaf.area	m^2	0.116944	0.100997	0.056965	0.040689	6	6
Cambrolle et al	2012a	pid022	Exp1	Laboratory	Halimione portulacoides	macrophyta.saltmarsh	seedling	producer	Cu	metal	9000	umol lÐ1	45	1080	Leaf.area	m^2	0.116944	0.104319	0.056965	0.042317	6	6
Cambrolle et al	2012a	pid022	Exp1	Laboratory	Halimione portulacoides	macrophyta.saltmarsh	seedling	producer	Cu	metal	15000	umol lÐ1	45	1080	Leaf.area	m^2	0.116944	0.10897	0.056965	0.043944	6	6
Cambrolle et al	2012a	pid022	Exp1	Laboratory	Halimione portulacoides	macrophyta.saltmarsh	seedling	producer	Cu	metal	35000	umol lÐ1	45	1080	Leaf.area	m^2	0.116944	0.042525	0.056965	0.035806	6	6
Cambrolle et al	2012a	pid022	Exp1	Laboratory	Halimione portulacoides	macrophyta.saltmarsh	seedling	producer	Cu	metal	2000	umol lÐ1	45	1080	Photosynthetic_efficiency	A(umol m-2s-1)	10.27074	9.10917	3.286559	2.899905	10	10
Cambrolle et al	2012a	pid022	Exp1	Laboratory	Halimione portulacoides	macrophyta.saltmarsh	seedling	producer	Cu	metal	9000	umol lÐ1	45	1080	Photosynthetic_efficiency	A(umol m-2s-1)	10.27074	9.537118	3.286559	2.513251	10	10
Cambrolle et al	2012a	pid022	Exp1	Laboratory	Halimione portulacoides	macrophyta.saltmarsh	seedling	producer	Cu	metal	15000	umol lÐ1	45	1080	Photosynthetic_efficiency	A(umol m-2s-1)	10.27074	9.231441	3.286559	1.93327	10	10
Cambrolle et al	2012a	pid022	Exp1	Laboratory	Halimione portulacoides	macrophyta.saltmarsh	seedling	producer	Cu	metal	35000	umol lÐ1	45	1080	Photosynthetic_efficiency	A(umol m-2s-1)	10.27074	1.222707	3.286559	2.319924	10	10
Cambrolle et al	2016	pid023	Exp1	Laboratory	Halimione portulacoides	macrophyta.saltmarsh	seedling	producer	Zn	metal	15000	umol lÐ1	70	1680	Photosynthetic_efficiency	Fv/Fm	0.82	0.83	0.346410162	0.346410162	12	12
Cambrolle et al	2016	pid023	Exp1	Laboratory	Halimione portulacoides	macrophyta.saltmarsh	seedling	producer	Zn	metal	50000	umol lÐ1	70	1680	Photosynthetic_efficiency	Fv/Fm	0.82	0.83	0.346410162	0.346410162	12	12
Cambrolle et al	2016	pid023	Exp1	Laboratory	Halimione portulacoides	macrophyta.saltmarsh	seedling	producer	Zn	metal	130000	umol lÐ1	70	1680	Photosynthetic_efficiency	Fv/Fm	0.82	0.835	0.346410162	0.346410162	12	12
Cambrolle et al	2016	pid023	Exp1	Laboratory	Halimione portulacoides	macrophyta.saltmarsh	seedling	producer	Zn	metal	15000	umol lÐ1	70	1680	Photosynthetic_efficiency	A(umol m-2s-1)	12.4	12.2	0.692820323	1.039230485	10	10
Cambrolle et al	2016	pid023	Exp1	Laboratory	Halimione portulacoides	macrophyta.saltmarsh	seedling	producer	Zn	metal	50000	umol lÐ1	70	1680	Photosynthetic_efficiency	A(umol m-2s-1)	12.4	12	0.692820323	0.692820323	10	10
Cambrolle et al	2016	pid023	Exp1	Laboratory	Halimione portulacoides	macrophyta.saltmarsh	seedling	producer	Zn	metal	130000	umol lÐ1	70	1680	Photosynthetic_efficiency	A(umol m-2s-1)	12.4	12.2	0.692820323	0.692820323	10	10
Cambrolle et al	2016	pid023	Exp1	Laboratory	Halimione portulacoides	macrophyta.saltmarsh	seedling	producer	Zn	metal	15000	umol lÐ1	70	1680	relative.growth.rate	g g-1 day-1	0.070915033	0.069607843	0.004621613	0.00369729	6	6	5 cm
Cambrolle et al	2016	pid023	Exp1	Laboratory	Halimione portulacoides	macrophyta.saltmarsh	seedling	producer	Zn	metal	50000	umol lÐ1	70	1680	relative.growth.rate	g g-1 day-1	0.070915033	0.06372549	0.004621613	0.010167548	6	6	5 cm
Cambrolle et al	2016	pid023	Exp1	Laboratory	Halimione portulacoides	macrophyta.saltmarsh	seedling	producer	Zn	metal	130000	umol lÐ1	70	1680	relative.growth.rate	g g-1 day-1	0.070915033	0.033333333	0.004621613	0.030502645	6	6	5 cm
Cambrolle et al	2016	pid023	Exp1	Laboratory	Halimione portulacoides	macrophyta.saltmarsh	seedling	producer	Zn	metal	15000	umol lÐ1	70	1680	Leaf.area	m^2	0.017708	0.014545	0.001789	0.003577	6	6
Cambrolle et al	2016	pid023	Exp1	Laboratory	Halimione portulacoides	macrophyta.saltmarsh	seedling	producer	Zn	metal	50000	umol lÐ1	70	1680	Leaf.area	m^2	0.017708	0.013281	0.001789	0.003577	6	6
Cambrolle et al	2016	pid023	Exp1	Laboratory	Halimione portulacoides	macrophyta.saltmarsh	seedling	producer	Zn	metal	130000	umol lÐ1	70	1680	Leaf.area	m^2	0.017708	0.005059	0.001789	0.003577	6	6
Cambrolle et al	2016	pid023	Exp2	Laboratory	Halimione portulacoides	macrophyta.saltmarsh	seedling	producer	Zn	metal	15000	umol lÐ1	70	1680	Photosynthetic_efficiency	Fv/Fm	0.83	0.835	0.346410162	0.346410162	12	12
Cambrolle et al	2016	pid023	Exp2	Laboratory	Halimione portulacoides	macrophyta.saltmarsh	seedling	producer	Zn	metal	50000	umol lÐ1	70	1680	Photosynthetic_efficiency	Fv/Fm	0.83	0.835	0.346410162	0.346410162	12	12
Cambrolle et al	2016	pid023	Exp2	Laboratory	Halimione portulacoides	macrophyta.saltmarsh	seedling	producer	Zn	metal	130000	umol lÐ1	70	1680	Photosynthetic_efficiency	Fv/Fm	0.83	0.835	0.346410162	0.346410162	12	12
Cambrolle et al	2016	pid023	Exp2	Laboratory	Halimione portulacoides	macrophyta.saltmarsh	seedling	producer	Zn	metal	15000	umol lÐ1	70	1680	Photosynthetic_efficiency	A(umol m-2s-1)	12.1	11.9	1.039230485	0.173205081	10	10
Cambrolle et al	2016	pid023	Exp2	Laboratory	Halimione portulacoides	macrophyta.saltmarsh	seedling	producer	Zn	metal	50000	umol lÐ1	70	1680	Photosynthetic_efficiency	A(umol m-2s-1)	12.1	12	1.039230485	0.692820323	10	10
Cambrolle et al	2016	pid023	Exp2	Laboratory	Halimione portulacoides	macrophyta.saltmarsh	seedling	producer	Zn	metal	130000	umol lÐ1	70	1680	Photosynthetic_efficiency	A(umol m-2s-1)	12.1	12.1	1.039230485	1.039230485	10	10
Cambrolle et al	2016	pid023	Exp2	Laboratory	Halimione portulacoides	macrophyta.saltmarsh	seedling	producer	Zn	metal	15000	umol lÐ1	70	1680	relative.growth.rate	g g-1 day-1	0.060457516	0.055882353	0.005545936	0.00369729	6	6	10 cm
Cambrolle et al	2016	pid023	Exp2	Laboratory	Halimione portulacoides	macrophyta.saltmarsh	seedling	producer	Zn	metal	50000	umol lÐ1	70	1680	relative.growth.rate	g g-1 day-1	0.060457516	0.056535948	0.005545936	0.004621613	6	6	10 cm
Cambrolle et al	2016	pid023	Exp2	Laboratory	Halimione portulacoides	macrophyta.saltmarsh	seedling	producer	Zn	metal	130000	umol lÐ1	70	1680	relative.growth.rate	g g-1 day-1	0.060457516	0.049346405	0.005545936	0.012940516	6	6	10 cm
Cambrolle et al	2016	pid023	Exp2	Laboratory	Halimione portulacoides	macrophyta.saltmarsh	seedling	producer	Zn	metal	15000	umol lÐ1	70	1680	Leaf.area	m^2	0.028458	0.020237	0.005366	0.003577	6	6
Cambrolle et al	2016	pid023	Exp2	Laboratory	Halimione portulacoides	macrophyta.saltmarsh	seedling	producer	Zn	metal	50000	umol lÐ1	70	1680	Leaf.area	m^2	0.028458	0.022134	0.005366	0.002828	6	6
Cambrolle et al	2016	pid023	Exp2	Laboratory	Halimione portulacoides	macrophyta.saltmarsh	seedling	producer	Zn	metal	130000	umol lÐ1	70	1680	Leaf.area	m^2	0.028458	0.01834	0.005366	0.008944	6	6
Cambrolle et al	2016	pid023	Exp3	Laboratory	Halimione portulacoides	macrophyta.saltmarsh	seedling	producer	Zn	metal	15000	umol lÐ1	70	1680	Photosynthetic_efficiency	Fv/Fm	0.82	0.81	0.346410162	0.346410162	12	12
Cambrolle et al	2016	pid023	Exp3	Laboratory	Halimione portulacoides	macrophyta.saltmarsh	seedling	producer	Zn	metal	50000	umol lÐ1	70	1680	Photosynthetic_efficiency	Fv/Fm	0.82	0.815	0.346410162	0.346410162	12	12
Cambrolle et al	2016	pid023	Exp3	Laboratory	Halimione portulacoides	macrophyta.saltmarsh	seedling	producer	Zn	metal	130000	umol lÐ1	70	1680	Photosynthetic_efficiency	Fv/Fm	0.82	0.835	0.346410162	0.346410162	12	12
Cambrolle et al	2016	pid023	Exp3	Laboratory	Halimione portulacoides	macrophyta.saltmarsh	seedling	producer	Zn	metal	15000	umol lÐ1	70	1680	Photosynthetic_efficiency	A(umol m-2s-1)	12.1	12	1.039230485	1.385640646	10	10
Cambrolle et al	2016	pid023	Exp3	Laboratory	Halimione portulacoides	macrophyta.saltmarsh	seedling	producer	Zn	metal	50000	umol lÐ1	70	1680	Photosynthetic_efficiency	A(umol m-2s-1)	12.1	12.1	1.039230485	0.692820323	10	10
Cambrolle et al	2016	pid023	Exp3	Laboratory	Halimione portulacoides	macrophyta.saltmarsh	seedling	producer	Zn	metal	130000	umol lÐ1	70	1680	Photosynthetic_efficiency	A(umol m-2s-1)	12.1	11.9	1.039230485	1.039230485	10	10
Cambrolle et al	2016	pid023	Exp3	Laboratory	Halimione portulacoides	macrophyta.saltmarsh	seedling	producer	Zn	metal	15000	umol lÐ1	70	1680	relative.growth.rate	g g-1 day-1	0.054248366	0.051960784	0.006470258	0.006470258	6	6	15 cm
Cambrolle et al	2016	pid023	Exp3	Laboratory	Halimione portulacoides	macrophyta.saltmarsh	seedling	producer	Zn	metal	50000	umol lÐ1	70	1680	relative.growth.rate	g g-1 day-1	0.054248366	0.046405229	0.006470258	0.007394581	6	6	15 cm
Cambrolle et al	2016	pid023	Exp3	Laboratory	Halimione portulacoides	macrophyta.saltmarsh	seedling	producer	Zn	metal	130000	umol lÐ1	70	1680	relative.growth.rate	g g-1 day-1	0.054248366	0.043464052	0.006470258	0.011091871	6	6	15 cm
Cambrolle et al	2016	pid023	Exp3	Laboratory	Halimione portulacoides	macrophyta.saltmarsh	seedling	producer	Zn	metal	15000	umol lÐ1	70	1680	Leaf.area	m^2	0.087905	0.076522	0.026831	0.030408	6	6
Cambrolle et al	2016	pid023	Exp3	Laboratory	Halimione portulacoides	macrophyta.saltmarsh	seedling	producer	Zn	metal	50000	umol lÐ1	70	1680	Leaf.area	m^2	0.087905	0.055652	0.026831	0.023253	6	6
Cambrolle et al	2016	pid023	Exp3	Laboratory	Halimione portulacoides	macrophyta.saltmarsh	seedling	producer	Zn	metal	130000	umol lÐ1	70	1680	Leaf.area	m^2	0.087905	0.051858	0.026831	0.023253	6	6
Cambrolle et al	2012b	pid049	Exp1	Laboratory	Halimione portulacoides	macrophyta.saltmarsh	seedling	producer	Zn	metal	10000	umol lÐ1	75	1875	Chla	g gfwt-1	5.309417	5.883408	2.042009	1.134449	10	10
Cambrolle et al	2012b	pid049	Exp1	Laboratory	Halimione portulacoides	macrophyta.saltmarsh	seedling	producer	Zn	metal	30000	umol lÐ1	75	1875	Chla	g gfwt-1	5.309417	5.883408	2.042009	1.474784	10	10
Cambrolle et al	2012b	pid049	Exp1	Laboratory	Halimione portulacoides	macrophyta.saltmarsh	seedling	producer	Zn	metal	70000	umol lÐ1	75	1875	Chla	g gfwt-1	5.309417	4.986547	2.042009	2.155454	10	10
Cambrolle et al	2012b	pid049	Exp1	Laboratory	Halimione portulacoides	macrophyta.saltmarsh	seedling	producer	Zn	metal	130000	umol lÐ1	75	1875	Chla	g gfwt-1	5.309417	3.013453	2.042009	1.701674	10	10
Cambrolle et al	2012b	pid049	Exp1	Laboratory	Halimione portulacoides	macrophyta.saltmarsh	seedling	producer	Zn	metal	10000	umol lÐ1	75	1875	Photosynthetic_efficiency	A mol m^2 s-1	8.863636	8.693182	1.796749	1.078049	10	10
Cambrolle et al	2012b	pid049	Exp1	Laboratory	Halimione portulacoides	macrophyta.saltmarsh	seedling	producer	Zn	metal	30000	umol lÐ1	75	1875	Photosynthetic_efficiency	A mol m^2 s-1	8.863636	8.75	1.796749	1.617074	10	10
Cambrolle et al	2012b	pid049	Exp1	Laboratory	Halimione portulacoides	macrophyta.saltmarsh	seedling	producer	Zn	metal	70000	umol lÐ1	75	1875	Photosynthetic_efficiency	A mol m^2 s-1	8.863636	8.522727	1.796749	1.437399	10	10
Cambrolle et al	2012b	pid049	Exp1	Laboratory	Halimione portulacoides	macrophyta.saltmarsh	seedling	producer	Zn	metal	130000	umol lÐ1	75	1875	Photosynthetic_efficiency	A mol m^2 s-1	8.863636	6.704545	1.796749	1.078049	10	10
Cambrolle et al	2012b	pid049	Exp1	Laboratory	Halimione portulacoides	macrophyta.saltmarsh	seedling	producer	Zn	metal	10000	umol lÐ1	75	1875	relative.growth.rate	g g-1 day-1	0.74717	0.724528	0.039216	0.104577	6	6
Cambrolle et al	2012b	pid049	Exp1	Laboratory	Halimione portulacoides	macrophyta.saltmarsh	seedling	producer	Zn	metal	30000	umol lÐ1	75	1875	relative.growth.rate	g g-1 day-1	0.74717	0.750943	0.039216	0.039216	6	6
Cambrolle et al	2012b	pid049	Exp1	Laboratory	Halimione portulacoides	macrophyta.saltmarsh	seedling	producer	Zn	metal	70000	umol lÐ1	75	1875	relative.growth.rate	g g-1 day-1	0.74717	0.735849	0.039216	0.039216	6	6
Cambrolle et al	2012b	pid049	Exp1	Laboratory	Halimione portulacoides	macrophyta.saltmarsh	seedling	producer	Zn	metal	130000	umol lÐ1	75	1875	relative.growth.rate	g g-1 day-1	0.74717	0.618868	0.039216	0.091505	6	6
Cambrolle et al	2012b	pid049	Exp1	Laboratory	Halimione portulacoides	macrophyta.saltmarsh	seedling	producer	Zn	metal	10000	umol lÐ1	75	1875	Leaf.area	m^2	0.129577	0.125822	0.069	0.0506	6	6
Cambrolle et al	2012b	pid049	Exp1	Laboratory	Halimione portulacoides	macrophyta.saltmarsh	seedling	producer	Zn	metal	30000	umol lÐ1	75	1875	Leaf.area	m^2	0.129577	0.120188	0.069	0.0552	6	6
Cambrolle et al	2012b	pid049	Exp1	Laboratory	Halimione portulacoides	macrophyta.saltmarsh	seedling	producer	Zn	metal	70000	umol lÐ1	75	1875	Leaf.area	m^2	0.129577	0.107981	0.069	0.0391	6	6
Cambrolle et al	2012b	pid049	Exp1	Laboratory	Halimione portulacoides	macrophyta.saltmarsh	seedling	producer	Zn	metal	130000	umol lÐ1	75	1875	Leaf.area	m^2	0.129577	0.056338	0.069	0.023	6	6
Cambrolle et al	2012b	pid049	Exp1	Laboratory	Halimione portulacoides	macrophyta.saltmarsh	seedling	producer	Zn	metal	10000	umol lÐ1	75	1875	Photosynthetic_efficiency	PSII	0.76125	0.76125	0.051962	0.025981	12	12
Cambrolle et al	2012b	pid049	Exp1	Laboratory	Halimione portulacoides	macrophyta.saltmarsh	seedling	producer	Zn	metal	30000	umol lÐ1	75	1875	Photosynthetic_efficiency	PSII	0.76125	0.7725	0.051962	0.01299	12	12
Cambrolle et al	2012b	pid049	Exp1	Laboratory	Halimione portulacoides	macrophyta.saltmarsh	seedling	producer	Zn	metal	70000	umol lÐ1	75	1875	Photosynthetic_efficiency	PSII	0.76125	0.735	0.051962	0.038971	12	12
Cambrolle et al	2012b	pid049	Exp1	Laboratory	Halimione portulacoides	macrophyta.saltmarsh	seedling	producer	Zn	metal	130000	umol lÐ1	75	1875	Photosynthetic_efficiency	PSII	0.76125	0.58875	0.051962	0.038971	12	12
Cambrolle et al	2012b	pid049	Exp1	Laboratory	Halimione portulacoides	macrophyta.saltmarsh	seedling	producer	Zn	metal	10000	umol lÐ1	75	1875	Photosynthetic_efficiency	Fv/Fm	0.803774	0.803774	0.039216	0.039216	12	12
Cambrolle et al	2012b	pid049	Exp1	Laboratory	Halimione portulacoides	macrophyta.saltmarsh	seedling	producer	Zn	metal	30000	umol lÐ1	75	1875	Photosynthetic_efficiency	Fv/Fm	0.803774	0.807547	0.039216	0.026144	12	12
Cambrolle et al	2012b	pid049	Exp1	Laboratory	Halimione portulacoides	macrophyta.saltmarsh	seedling	producer	Zn	metal	70000	umol lÐ1	75	1875	Photosynthetic_efficiency	Fv/Fm	0.803774	0.792453	0.039216	0.026144	12	12
Cambrolle et al	2012b	pid049	Exp1	Laboratory	Halimione portulacoides	macrophyta.saltmarsh	seedling	producer	Zn	metal	130000	umol lÐ1	75	1875	Photosynthetic_efficiency	Fv/Fm	0.803774	0.641509	0.039216	0.222225	12	12
Cantin et al	2007	pid072	Exp1	Laboratory	Pocillopora damicornis	coral	adult	coral	Diuron	herbicide	1	ug lÐ1	2-3months	2160	Photosynthetic_efficiency	Fv/Fm	0.664615385	0.646153846	0.022610675	0.015073783	2	2
Cantin et al	2007	pid072	Exp1	Laboratory	Pocillopora damicornis	coral	adult	coral	Diuron	herbicide	10	ug lÐ1	2-3months	2160	Photosynthetic_efficiency	Fv/Fm	0.664615385	0.387692308	0.022610675	0.045221349	2	2
Cantin et al	2007	pid072	Exp2	Laboratory	Acropora tenuis	coral	adult	coral	Diuron	herbicide	1	ug lÐ1	2-3months	2160	Photosynthetic_efficiency	Fv/Fm	0.646153846	0.621538462	0.015073783	0.022610675	2	2
Cantin et al	2007	pid072	Exp2	Laboratory	Acropora tenuis	coral	adult	coral	Diuron	herbicide	10	ug lÐ1	2-3months	2160	Photosynthetic_efficiency	Fv/Fm	0.646153846	0.553846154	0.015073783	0.007536892	2	2
Cantin et al	2007	pid072	Exp3	Laboratory	Acropora valida	coral	adult	coral	Diuron	herbicide	1	ug lÐ1	2-3months	2160	Photosynthetic_efficiency	Fv/Fm	0.652307692	0.603076923	0.015073783	0.015073783	2	2
Cantin et al	2007	pid072	Exp3	Laboratory	Acropora valida	coral	adult	coral	Diuron	herbicide	10	ug lÐ1	2-3months	2160	Photosynthetic_efficiency	Fv/Fm	0.652307692	0.513846154	0.015073783	0.015073783	2	2
Connan & Stengel	2011	pid027	Exp1	Laboratory	Ascophyllum nodosum	Fucoid	adult	producer	Cu	metal	100	ug lÐ1	15	360	relative.growth.rate	% d-1	0.622425629	-0.036613272	0.380496287	0.570744431	3	3
Connan & Stengel	2011	pid027	Exp1	Laboratory	Ascophyllum nodosum	Fucoid	adult	producer	Cu	metal	1000	ug lÐ1	15	360	relative.growth.rate	% d-1	0.622425629	-0.558352403	0.380496287	0.0001	3	3
Connan & Stengel	2011	pid027	Exp1	Laboratory	Ascophyllum nodosum	Fucoid	adult	producer	Cu	metal	5000	ug lÐ1	15	360	relative.growth.rate	% d-1	0.622425629	-2.562929062	0.380496287	0.332934251	3	3
Connan & Stengel	2011	pid027	Exp2	Laboratory	Fucus vesiculosus	Fucoid	adult	producer	Cu	metal	100	ug lÐ1	15	360	relative.growth.rate	% d-1	2.132723112	0.567505721	1.189050898	0.760992574	3	3
Connan & Stengel	2011	pid027	Exp2	Laboratory	Fucus vesiculosus	Fucoid	adult	producer	Cu	metal	1000	ug lÐ1	15	360	relative.growth.rate	% d-1	2.132723112	-2.013729977	1.189050898	1.426861077	3	3
Connan & Stengel	2011	pid027	Exp2	Laboratory	Fucus vesiculosus	Fucoid	adult	producer	Cu	metal	5000	ug lÐ1	15	360	relative.growth.rate	% d-1	2.132723112	-6.105263158	1.189050898	0.618306467	3	3
Costa et al	2016	pid029	Exp1	Laboratory	Sargassum cymosum	Fucoid	adult	producer	Cu:Pb	combination_metals	10	umol lÐ1	7	168	relative.growth.rate	% d-1	2.41	1.66	0.47	0.57	4	4
Costa et al	2016	pid029	Exp1	Laboratory	Sargassum cymosum	Fucoid	adult	producer	Cu:Pb	combination_metals	25	umol lÐ1	7	168	relative.growth.rate	% d-1	2.41	0.58	0.47	0.97	4	4
Costa et al	2016	pid029	Exp1	Laboratory	Sargassum cymosum	Fucoid	adult	producer	Cu:Pb	combination_metals	50	umol lÐ1	7	168	relative.growth.rate	% d-1	2.41	-1.55	0.47	2.81	4	4
Costa et al	2016	pid029	Exp1	Laboratory	Sargassum cymosum	Fucoid	adult	producer	Cu:Pb	combination_metals	10	umol lÐ1	7	168	Photosynthetic_efficiency	Fv/Fm	0.691549296	0.726760563	0.043661972	0.005633803	4	4
Costa et al	2016	pid029	Exp1	Laboratory	Sargassum cymosum	Fucoid	adult	producer	Cu:Pb	combination_metals	25	umol lÐ1	7	168	Photosynthetic_efficiency	Fv/Fm	0.691549296	0.738028169	0.043661972	0.026760563	4	4
Costa et al	2016	pid029	Exp1	Laboratory	Sargassum cymosum	Fucoid	adult	producer	Cu:Pb	combination_metals	50	umol lÐ1	7	168	Photosynthetic_efficiency	Fv/Fm	0.691549296	0.374647887	0.043661972	0.007042254	4	4
Costa et al	2016	pid029	Exp1	Laboratory	Sargassum cymosum	Fucoid	adult	producer	Cu:Pb	combination_metals	10	umol lÐ1	7	168	Chla	ug.g-1 fw	0.016831683	0.072607261	0.001320132	0.000660066	4	4
Costa et al	2016	pid029	Exp1	Laboratory	Sargassum cymosum	Fucoid	adult	producer	Cu:Pb	combination_metals	25	umol lÐ1	7	168	Chla	ug.g-1 fw	0.016831683	0.040264026	0.001320132	0.000330033	4	4
Costa et al	2016	pid029	Exp1	Laboratory	Sargassum cymosum	Fucoid	adult	producer	Cu:Pb	combination_metals	50	umol lÐ1	7	168	Chla	ug.g-1 fw	0.016831683	0.064026403	0.001320132	0.000330033	4	4
Costa et al	2016	pid029	Exp2	Laboratory	Sargassum cymosum	Fucoid	adult	producer	Cu	metal	10	umol lÐ1	7	168	relative.growth.rate	%/day	2.41	0.79	0.47	0.8	4	4
Costa et al	2016	pid029	Exp2	Laboratory	Sargassum cymosum	Fucoid	adult	producer	Cu	metal	25	umol lÐ1	7	168	relative.growth.rate	%/day	2.41	0.56	0.47	0.97	4	4
Costa et al	2016	pid029	Exp2	Laboratory	Sargassum cymosum	Fucoid	adult	producer	Cu	metal	50	umol lÐ1	7	168	relative.growth.rate	%/day	2.41	-1.75	0.47	1.03	4	4
Costa et al	2016	pid029	Exp2	Laboratory	Sargassum cymosum	Fucoid	adult	producer	Cu	metal	10	umol lÐ1	7	168	Photosynthetic_efficiency	Fv/Fm	0.690439276	0.628423773	0.045478036	0.066149871	4	4
Costa et al	2016	pid029	Exp2	Laboratory	Sargassum cymosum	Fucoid	adult	producer	Cu	metal	25	umol lÐ1	7	168	Photosynthetic_efficiency	Fv/Fm	0.690439276	0.062015504	0.045478036	0.062015504	4	4
Costa et al	2016	pid029	Exp2	Laboratory	Sargassum cymosum	Fucoid	adult	producer	Cu	metal	50	umol lÐ1	7	168	Photosynthetic_efficiency	Fv/Fm	0.690439276	0.041343669	0.045478036	0.05994832	4	4
Costa et al	2016	pid029	Exp2	Laboratory	Sargassum cymosum	Fucoid	adult	producer	Cu	metal	10	umol lÐ1	7	168	Chla	ug.g-1 fw	0.016831683	0.068976898	0.001320132	0.000330033	4	4
Costa et al	2016	pid029	Exp2	Laboratory	Sargassum cymosum	Fucoid	adult	producer	Cu	metal	25	umol lÐ1	7	168	Chla	ug.g-1 fw	0.016831683	0.041914191	0.001320132	0.000660066	4	4
Costa et al	2016	pid029	Exp2	Laboratory	Sargassum cymosum	Fucoid	adult	producer	Cu	metal	50	umol lÐ1	7	168	Chla	ug.g-1 fw	0.016831683	0.047194719	0.001320132	0.000330033	4	4
Costa et al	2016	pid029	Exp3	Laboratory	Sargassum cymosum	Fucoid	adult	producer	Pb	metal	10	umol lÐ1	7	168	relative.growth.rate	% d-1	2.41	2.62	0.47	1	4	4
Costa et al	2016	pid029	Exp3	Laboratory	Sargassum cymosum	Fucoid	adult	producer	Pb	metal	25	umol lÐ1	7	168	relative.growth.rate	% d-1	2.41	1.88	0.47	1	4	4
Costa et al	2016	pid029	Exp3	Laboratory	Sargassum cymosum	Fucoid	adult	producer	Pb	metal	50	umol lÐ1	7	168	relative.growth.rate	% d-1	2.41	1.86	0.47	0.9	4	4
Costa et al	2016	pid029	Exp3	Laboratory	Sargassum cymosum	Fucoid	adult	producer	Pb	metal	10	umol lÐ1	7	168	Photosynthetic_efficiency	Fv/Fm	0.691183879	0.705289673	0.04231738	0.04231738	4	4
Costa et al	2016	pid029	Exp3	Laboratory	Sargassum cymosum	Fucoid	adult	producer	Pb	metal	25	umol lÐ1	7	168	Photosynthetic_efficiency	Fv/Fm	0.691183879	0.687153652	0.04231738	0.068513854	4	4
Costa et al	2016	pid029	Exp3	Laboratory	Sargassum cymosum	Fucoid	adult	producer	Pb	metal	50	umol lÐ1	7	168	Photosynthetic_efficiency	Fv/Fm	0.691183879	0.689168766	0.04231738	0.008060453	4	4
Costa et al	2016	pid029	Exp3	Laboratory	Sargassum cymosum	Fucoid	adult	producer	Pb	metal	10	umol lÐ1	7	168	Chla	ug.g-1 fw	0.016831683	0.023432343	0.001320132	0.000660066	4	4
Costa et al	2016	pid029	Exp3	Laboratory	Sargassum cymosum	Fucoid	adult	producer	Pb	metal	25	umol lÐ1	7	168	Chla	ug.g-1 fw	0.016831683	0.085478548	0.001320132	0.000660066	4	4
Costa et al	2016	pid029	Exp3	Laboratory	Sargassum cymosum	Fucoid	adult	producer	Pb	metal	50	umol lÐ1	7	168	Chla	ug.g-1 fw	0.016831683	0.049834983	0.001320132	0.000660066	4	4
dos Santos et al	2015	pid041	Exp1	Laboratory	Mussismilia harttii	coral	adult	coral	Oil	PAH	689	ug lÐ1	10	240	Photosynthetic_efficiency	Fv/Fm	0.625609756	0.032926829	0.020731707	0.023170732	3	3
Elfwing & Tedengren	2002	pid032	Exp1	Laboratory	Saccostrea cucullata	bivalve	adult	invertebrate	Cu	metal	20	ug lÐ1	0.5	12	Respiration.rate	mgO2 h-1 g dw	5.5	8.8	2.213594362	4.427188724	10	10
Elfwing & Tedengren	2002	pid032	Exp1	Laboratory	Saccostrea cucullata	bivalve	adult	invertebrate	Cu	metal	20	ug lÐ1	0.5	12	Filtration_rates	l h-1 g dw	11.1	12.4	10.11928851	9.486832981	10	10
Elfwing & Tedengren	2002	pid032	Exp2	Laboratory	Cassostrea belcheri	bivalve	adult	invertebrate	Cu	metal	20	ug lÐ1	0.5	12	Respiration.rate	mgO2 h-1 g dw	2.9	2.5	0.632455532	0.948683298	10	10
Elfwing & Tedengren	2002	pid032	Exp2	Laboratory	Cassostrea belcheri	bivalve	adult	invertebrate	Cu	metal	20	ug lÐ1	0.5	12	Filtration_rates	l h-1 g dw	8.3	4	4.74341649	2.213594362	10	10
Elfwing & Tedengren	2002	pid032	Exp3	Laboratory	Crassostrea lugubris	bivalve	adult	invertebrate	Cu	metal	20	ug lÐ1	0.5	12	Respiration.rate	mgO2 h-1 g dw	2.4	1.9	0.948683298	0.948683298	10	10
Elfwing & Tedengren	2002	pid032	Exp3	Laboratory	Crassostrea lugubris	bivalve	adult	invertebrate	Cu	metal	20	ug lÐ1	0.5	12	Filtration_rates	l h-1 g dw	3.5	3.2	1.264911064	1.264911064	10	10
Gao et al	2011	pid035	Exp1	Laboratory	Zostera marina	seagrass	seedling	producer	Atrazine	herbicide	1	ug lÐ1	28	672	relative.growth.rate	fw (mg)	311.01	316.7	62.3668181	36.06244584	18	18
Gao et al	2011	pid035	Exp1	Laboratory	Zostera marina	seagrass	seedling	producer	Atrazine	herbicide	10	ug lÐ1	28	672	relative.growth.rate	fw (mg)	311.01	274.24	62.3668181	65.29424017	18	18
Gao et al	2011	pid035	Exp1	Laboratory	Zostera marina	seagrass	seedling	producer	Atrazine	herbicide	100	ug lÐ1	28	672	relative.growth.rate	fw (mg)	311.01	152.33	62.3668181	42.51125968	18	18
Gao et al	2011	pid035	Exp2	Laboratory	Zostera marina	seagrass	adult	producer	Atrazine	herbicide	1	ug lÐ1	28	672	Total chlorophyll conc	ug cm-2	6.38	6.1	1.739482682	2.333452378	18	18
Gao et al	2011	pid035	Exp2	Laboratory	Zostera marina	seagrass	adult	producer	Atrazine	herbicide	10	ug lÐ1	28	672	Total chlorophyll conc	ug cm-2	6.38	4.25	1.739482682	1.569777054	18	18
Gao et al	2011	pid035	Exp2	Laboratory	Zostera marina	seagrass	adult	producer	Atrazine	herbicide	100	ug lÐ1	28	672	Total chlorophyll conc	ug cm-2	6.38	0.66	1.739482682	3.097127702	18	18
Hermsen et al	1994	pid042	Exp1	Laboratory	Mytilus edulis	bivalve	adult	invertebrate	lindane	organic	0.15	ug lÐ1	7	168	Filtration_rates	l h-1	2.51	2.04	0.68	0.61	3	3
Hermsen et al	1994	pid042	Exp2	Laboratory	Mytilus edulis	bivalve	adult	invertebrate	HCB	organic	1.6	ug lÐ1	7	168	Filtration_rates	l h-1	1.38	1.38	0.67	0.63	3	3
Hu & Wenjiao	2015	pid045	Exp1	Laboratory	Kandelia obovata	macrophyta.mangroves	seedling	producer	Zn	metal	10000	ug lÐ1	90	2160	Growth.rate	g plant-1 dw	2.085253	2.184332	0.228111	0.179724	3	3
Hu & Wenjiao	2015	pid045	Exp1	Laboratory	Kandelia obovata	macrophyta.mangroves	seedling	producer	Zn	metal	40000	ug lÐ1	90	2160	Growth.rate	g plant-1 dw	2.085253	1.990783	0.228111	0.147465	3	3
Hu & Wenjiao	2015	pid045	Exp1	Laboratory	Kandelia obovata	macrophyta.mangroves	seedling	producer	Zn	metal	100000	ug lÐ1	90	2160	Growth.rate	g plant-1 dw	2.085253	1.896313	0.228111	0.131336	3	3
Hu & Wenjiao	2015	pid045	Exp1	Laboratory	Kandelia obovata	macrophyta.mangroves	seedling	producer	Zn	metal	200000	ug lÐ1	90	2160	Growth.rate	g plant-1 dw	2.085253	1.573733	0.228111	0.117512	3	3
Hu & Wenjiao	2015	pid045	Exp1	Laboratory	Kandelia obovata	macrophyta.mangroves	seedling	producer	Zn	metal	400000	ug lÐ1	90	2160	Growth.rate	g plant-1 dw	2.085253	1.327189	0.228111	0.105991	3	3
Hu & Wenjiao	2015	pid045	Exp1	Laboratory	Kandelia obovata	macrophyta.mangroves	seedling	producer	Zn	metal	10000	ug lÐ1	90	2160	Leaf.area	cm^2 leaf-1	17.90924	18.35494	2.147488	1.944895	3	3
Hu & Wenjiao	2015	pid045	Exp1	Laboratory	Kandelia obovata	macrophyta.mangroves	seedling	producer	Zn	metal	40000	ug lÐ1	90	2160	Leaf.area	cm^2 leaf-1	17.90924	15.84279	2.147488	1.49919	3	3
Hu & Wenjiao	2015	pid045	Exp1	Laboratory	Kandelia obovata	macrophyta.mangroves	seedling	producer	Zn	metal	100000	ug lÐ1	90	2160	Leaf.area	cm^2 leaf-1	17.90924	14.01945	2.147488	1.539708	3	3
Hu & Wenjiao	2015	pid045	Exp1	Laboratory	Kandelia obovata	macrophyta.mangroves	seedling	producer	Zn	metal	200000	ug lÐ1	90	2160	Leaf.area	cm^2 leaf-1	17.90924	11.22366	2.147488	1.256078	3	3
Hu & Wenjiao	2015	pid045	Exp1	Laboratory	Kandelia obovata	macrophyta.mangroves	seedling	producer	Zn	metal	400000	ug lÐ1	90	2160	Leaf.area	cm^2 leaf-1	17.90924	8.63047	2.147488	1.539708	3	3
Huovinen et al	2010	pid046	Exp1	Laboratory	Durvillaea antarctica	kelp	juvenile	producer	Cu	metal	150	ug lÐ1	13	312	Photosynthetic_efficiency	PSII	0.6375	0.566517857	0.009278844	0.062632194	3	3
Huovinen et al	2010	pid046	Exp2	Laboratory	Lessonia nigrescens	kelp	juvenile	producer	Cu	metal	150	ug lÐ1	13	312	Photosynthetic_efficiency	PSII	0.655905512	0.455905512	0.021821113	0.073646255	3	3
Huovinen et al	2010	pid046	Exp3	Laboratory	Macrocystis pyrifera	kelp	juvenile	producer	Cu	metal	150	ug lÐ1	13	312	Photosynthetic_efficiency	PSII	0.716842105	0.598421053	0.032817805	0.068370427	3	3
Jones & Kerswell	2003	pid053	Exp1	Laboratory	Seriatopora hystrix	coral	adult	coral	Irgarol 1051	herbicide	30	ug lÐ1	4	96	GPP.fluor	_F/Fm'	0.710811	0.154054	0.008108	0.032432	12	12
Jones et al	1999	pid086	Exp1	Field	Acropora aspera	coral	adult	coral	Cyanide	other	0.2	M	0.25	6	Photosynthetic_efficiency	Fv/Fm	0.622382671	0.342238267	0.059205777	0.132851986	3	3
Jones et al	1999	pid086	Exp2	Field	Stylophora pistillata	coral	adult	coral	Cyanide	other	0.2	M	0.25	6	Photosynthetic_efficiency	Fv/Fm	0.675812274	0.415884477	0.053429603	0.183393501	3	3
Jones et al	1999	pid086	Exp2	Field	Stylophora pistillata	coral	adult	coral	Cyanide	other	0.2	M	6	144	Photosynthetic_efficiency	Fv/Fm	0.622382671	0.664259928	0.015884477	0.031768953	3	3
Jones et al	2003	pid107	Exp1	Laboratory	Acropora formosa	coral	adult	coral	Diuron	herbicide	1	ug lÐ1	1	24	GPP.fluor	_F/Fm'	0.693952484	0.58812095	0.024190065	0.027213823	9	9
Jones et al	2003	pid107	Exp1	Laboratory	Acropora formosa	coral	adult	coral	Diuron	herbicide	3	ug lÐ1	1	24	GPP.fluor	_F/Fm'	0.693952484	0.391576674	0.024190065	0.054427646	9	9
Jones et al	2003	pid107	Exp2	Laboratory	Montipora digitata	coral	adult	coral	Diuron	herbicide	1	ug lÐ1	1	24	GPP.fluor	_F/Fm'	0.648596112	0.580561555	0.012095032	0.012095032	9	9
Jones et al	2003	pid107	Exp2	Laboratory	Montipora digitata	coral	adult	coral	Diuron	herbicide	3	ug lÐ1	1	24	GPP.fluor	_F/Fm'	0.648596112	0.479265659	0.012095032	0.009071274	9	9
Jorge et al	2007	pid055	Exp1	Laboratory	Perna perna	bivalve	larvae	invertebrate	Zn	metal	470	ug lÐ1	0.208333333	5	Respiration.rate	nl O2/h (oxygen consumption)	1.81124	0.71297	0.565345067	0.750111364	5	5
Jorge et al	2007	pid055	Exp2	Laboratory	Perna perna	bivalve	larvae	invertebrate	Benzene	organic	5.69	uL lÐ1	0.208333333	5	Respiration.rate	nl O2/h (oxygen consumption)	1.09321	0.49511	0.737589383	0.797381841	5	5
Kegler et al	2015	pid056	Exp1	Laboratory	Pocillopora verrucosa	coral	adult	coral	Diesel	PAH	690	ug lÐ1	3.5	84	Respiration.rate	mgO2 h-1 cm-2	0.019	0.015	0.005	0.001	4	4
Kegler et al	2015	pid056	Exp1	Laboratory	Pocillopora verrucosa	coral	adult	coral	Diesel	PAH	690	ug lÐ1	3.5	84	Photosynthetic_efficiency	mgO2 h-1 cm-2	0.008	0.006	0.003	0.003	4	4
Kegler et al	2015	pid056	Exp1	Laboratory	Pocillopora verrucosa	coral	adult	coral	Diesel	PAH	690	ug lÐ1	3.5	84	Photosynthetic_efficiency	mgO2 h-1 cm-2	0.011	0.001	0.003	0.003	4	4
Kegler et al	2015	pid056	Exp1	Laboratory	Pocillopora verrucosa	coral	adult	coral	Diesel	PAH	690	ug lÐ1	3.5	84	Photosynthetic_efficiency	Fv/Fm	0.71	0.71	0.02	0.02	4	4
Llagostera et al	2016	pid048	Exp1	Laboratory	Cymodocea nodosa	seagrass	adult	producer	Cu	metal	1000	ug lÐ1	21	504	relative.growth.rate	day-1	0.021987952	0.028413655	0.004695	0.008695	3	3
Llagostera et al	2016	pid048	Exp1	Laboratory	Cymodocea nodosa	seagrass	adult	producer	Cu	metal	2500	ug lÐ1	21	504	relative.growth.rate	day-1	0.021987952	0.020180723	0.004695	0.003478	3	3
Llagostera et al	2016	pid048	Exp1	Laboratory	Cymodocea nodosa	seagrass	adult	producer	Cu	metal	5000	ml lÐ1	21	504	relative.growth.rate	day-1	0.021987952	0.017771084	0.004695	0.003652	3	3
Llagostera et al	2016	pid048	Exp1	Laboratory	Cymodocea nodosa	seagrass	adult	producer	Cu	metal	1000	ug lÐ1	21	504	Photosynthetic_efficiency	Fv/Fm	0.614211438	0.517157712	0.01681	0.036022	3	3
Llagostera et al	2016	pid048	Exp1	Laboratory	Cymodocea nodosa	seagrass	adult	producer	Cu	metal	2500	ug lÐ1	21	504	Photosynthetic_efficiency	Fv/Fm	0.614211438	0.26897747	0.01681	0.105664	3	3
Llagostera et al	2016	pid048	Exp1	Laboratory	Cymodocea nodosa	seagrass	adult	producer	Cu	metal	5000	ug lÐ1	21	504	Photosynthetic_efficiency	Fv/Fm	0.614211438	0.16915078	0.01681	0.057635	3	3
Marquez-Garcia et al	2013	pid010	Exp1	Laboratory	Atriplex halimus	macrophyta.saltmarsh	seedling	producer	Cu	metal	10	umol lÐ1	15	360	relative.growth.rate	mm/15 days	5.854	5.732	0.633930596	0.422620397	3	3	0
Marquez-Garcia et al	2013	pid010	Exp1	Laboratory	Atriplex halimus	macrophyta.saltmarsh	seedling	producer	Cu	metal	25	umol lÐ1	15	360	relative.growth.rate	mm/15 days	5.854	6.098	0.633930596	0.420888346	3	3	0
Marquez-Garcia et al	2013	pid010	Exp1	Laboratory	Atriplex halimus	macrophyta.saltmarsh	seedling	producer	Cu	metal	50	umol lÐ1	15	360	relative.growth.rate	mm/15 days	5.854	5.732	0.633930596	0.211310199	3	3	0
Marquez-Garcia et al	2013	pid010	Exp1	Laboratory	Atriplex halimus	macrophyta.saltmarsh	seedling	producer	Cu	metal	100	umol lÐ1	15	360	relative.growth.rate	mm/15 days	5.854	5.488	0.633930596	0.422620397	3	3	0
Marquez-Garcia et al	2013	pid010	Exp1	Laboratory	Atriplex halimus	macrophyta.saltmarsh	seedling	producer	Cu	metal	250	umol lÐ1	15	360	relative.growth.rate	mm/15 days	5.854	5.366	0.633930596	0.422620397	3	3	0
Marquez-Garcia et al	2013	pid010	Exp1	Laboratory	Atriplex halimus	macrophyta.saltmarsh	seedling	producer	Cu	metal	1000	umol lÐ1	15	360	relative.growth.rate	mm/15 days	5.854	4.939	0.633930596	0.739585695	3	3	0
Marquez-Garcia et al	2013	pid010	Exp1	Laboratory	Atriplex halimus	macrophyta.saltmarsh	seedling	producer	Cu	metal	2000	umol lÐ1	15	360	relative.growth.rate	mm/15 days	5.854	4.39	0.633930596	0.422620397	3	3	0
Marquez-Garcia et al	2013	pid010	Exp2	Laboratory	Atriplex halimus	macrophyta.saltmarsh	seedling	producer	Mn	metal	10	umol lÐ1	15	360	relative.growth.rate	mm/15 days	5.748	5.876	0.221702503	0.221702503	3	3	0
Marquez-Garcia et al	2013	pid010	Exp2	Laboratory	Atriplex halimus	macrophyta.saltmarsh	seedling	producer	Mn	metal	25	umol lÐ1	15	360	relative.growth.rate	mm/15 days	5.748	5.748	0.221702503	0.443405007	3	3	0
Marquez-Garcia et al	2013	pid010	Exp2	Laboratory	Atriplex halimus	macrophyta.saltmarsh	seedling	producer	Mn	metal	50	umol lÐ1	15	360	relative.growth.rate	mm/15 days	5.748	5.62	0.221702503	0.443405007	3	3	0
Marquez-Garcia et al	2013	pid010	Exp2	Laboratory	Atriplex halimus	macrophyta.saltmarsh	seedling	producer	Mn	metal	100	umol lÐ1	15	360	relative.growth.rate	mm/15 days	5.748	5.748	0.221702503	0.221702503	3	3	0
Marquez-Garcia et al	2013	pid010	Exp2	Laboratory	Atriplex halimus	macrophyta.saltmarsh	seedling	producer	Mn	metal	250	umol lÐ1	15	360	relative.growth.rate	mm/15 days	5.748	5.365	0.221702503	0.441672956	3	3	0
Marquez-Garcia et al	2013	pid010	Exp2	Laboratory	Atriplex halimus	macrophyta.saltmarsh	seedling	producer	Mn	metal	1000	umol lÐ1	15	360	relative.growth.rate	mm/15 days	5.748	5.62	0.221702503	0.221702503	3	3	0
Marquez-Garcia et al	2013	pid010	Exp2	Laboratory	Atriplex halimus	macrophyta.saltmarsh	seedling	producer	Mn	metal	2000	umol lÐ1	15	360	relative.growth.rate	mm/15 days	5.748	5.62	0.221702503	0.443405007	3	3	0
Marquez-Garcia et al	2013	pid010	Exp3	Laboratory	Atriplex halimus	macrophyta.saltmarsh	seedling	producer	Ni	metal	10	umol lÐ1	15	360	relative.growth.rate	mm/15 days	5.874	6.294	0.181865335	0.181865335	3	3	0
Marquez-Garcia et al	2013	pid010	Exp3	Laboratory	Atriplex halimus	macrophyta.saltmarsh	seedling	producer	Ni	metal	25	umol lÐ1	15	360	relative.growth.rate	mm/15 days	5.874	5.769	0.181865335	0.181865335	3	3	0
Marquez-Garcia et al	2013	pid010	Exp3	Laboratory	Atriplex halimus	macrophyta.saltmarsh	seedling	producer	Ni	metal	50	umol lÐ1	15	360	relative.growth.rate	mm/15 days	5.874	5.874	0.181865335	0.181865335	3	3	0
Marquez-Garcia et al	2013	pid010	Exp3	Laboratory	Atriplex halimus	macrophyta.saltmarsh	seedling	producer	Ni	metal	100	umol lÐ1	15	360	relative.growth.rate	mm/15 days	5.874	5.769	0.181865335	0.181865335	3	3	0
Marquez-Garcia et al	2013	pid010	Exp3	Laboratory	Atriplex halimus	macrophyta.saltmarsh	seedling	producer	Ni	metal	250	umol lÐ1	15	360	relative.growth.rate	mm/15 days	5.874	5.664	0.181865335	0.36373067	3	3	0
Marquez-Garcia et al	2013	pid010	Exp3	Laboratory	Atriplex halimus	macrophyta.saltmarsh	seedling	producer	Ni	metal	1000	umol lÐ1	15	360	relative.growth.rate	mm/15 days	5.874	4.93	0.181865335	0.181865335	3	3	0
Marquez-Garcia et al	2013	pid010	Exp3	Laboratory	Atriplex halimus	macrophyta.saltmarsh	seedling	producer	Ni	metal	2000	umol lÐ1	15	360	relative.growth.rate	mm/15 days	5.874	4.091	0.181865335	0.181865335	3	3	0
Marquez-Garcia et al	2013	pid010	Exp4	Laboratory	Atriplex halimus	macrophyta.saltmarsh	seedling	producer	Zn	metal	10	umol lÐ1	15	360	relative.growth.rate	mm/15 days	5.782	5.891	0.188793538	0.188793538	3	3	0
Marquez-Garcia et al	2013	pid010	Exp4	Laboratory	Atriplex halimus	macrophyta.saltmarsh	seedling	producer	Zn	metal	25	umol lÐ1	15	360	relative.growth.rate	mm/15 days	5.782	5.673	0.188793538	0.188793538	3	3	0
Marquez-Garcia et al	2013	pid010	Exp4	Laboratory	Atriplex halimus	macrophyta.saltmarsh	seedling	producer	Zn	metal	50	umol lÐ1	15	360	relative.growth.rate	mm/15 days	5.782	5.891	0.188793538	0.377587076	3	3	0
Marquez-Garcia et al	2013	pid010	Exp4	Laboratory	Atriplex halimus	macrophyta.saltmarsh	seedling	producer	Zn	metal	100	umol lÐ1	15	360	relative.growth.rate	mm/15 days	5.782	5.564	0.188793538	0.377587076	3	3	0
Marquez-Garcia et al	2013	pid010	Exp4	Laboratory	Atriplex halimus	macrophyta.saltmarsh	seedling	producer	Zn	metal	250	umol lÐ1	15	360	relative.growth.rate	mm/15 days	5.782	5.236	0.188793538	0.379319127	3	3	0
Marquez-Garcia et al	2013	pid010	Exp4	Laboratory	Atriplex halimus	macrophyta.saltmarsh	seedling	producer	Zn	metal	1000	umol lÐ1	15	360	relative.growth.rate	mm/15 days	5.782	5.673	0.188793538	0.188793538	3	3	0
Marquez-Garcia et al	2013	pid010	Exp4	Laboratory	Atriplex halimus	macrophyta.saltmarsh	seedling	producer	Zn	metal	2000	umol lÐ1	15	360	relative.growth.rate	mm/15 days	5.782	5.564	0.188793538	0.188793538	3	3	0
Martin et al	2015	pid043	Exp1	Laboratory	Ruppia maritima	seagrass	adult	producer	MC252 oil	PAH	0.26	ug lÐ1	31	744	relative.growth.rate	change/day	0.072356495	0.081117825	0.030873413	0.031396691	12	12
Martin et al	2015	pid043	Exp1	Laboratory	Ruppia maritima	seagrass	adult	producer	MC252 oil	PAH	0.53	ug lÐ1	31	744	relative.growth.rate	change/day	0.072356495	0.063595166	0.030873413	0.025117353	12	12
Martin et al	2015	pid043	Exp1	Laboratory	Ruppia maritima	seagrass	adult	producer	MC252 oil	PAH	1.05	ml lÐ1	31	744	relative.growth.rate	change/day	0.072356495	0.073716012	0.030873413	0.038722586	12	12
Mercurio et al	2004	pid080	Exp1	Laboratory	Acropora microphthlama	coral	adult	coral	mineral-derived oils (WAF)	other	24	ug lÐ1	2	48	Photosynthetic_efficiency	Fv/Fm	0.56913	0.538696	0.017321	0.017321	3	3
Mercurio et al	2004	pid080	Exp1	Laboratory	Acropora microphthlama	coral	adult	coral	mineral-derived oils (WAF)	other	48	ug lÐ1	2	48	Photosynthetic_efficiency	Fv/Fm	0.56913	0.526522	0.017321	0.017321	3	3
Mercurio et al	2004	pid080	Exp1	Laboratory	Acropora microphthlama	coral	adult	coral	mineral-derived oils (WAF)	other	95	ug lÐ1	2	48	Photosynthetic_efficiency	Fv/Fm	0.584348	0.517391	0.017321	0.017321	3	3
Mercurio et al	2004	pid080	Exp1	Laboratory	Acropora microphthlama	coral	adult	coral	mineral-derived oils (WAF)	other	190	ug lÐ1	2	48	Photosynthetic_efficiency	Fv/Fm	0.599565	0.124783	0.017321	0.063258	3	3
Mercurio et al	2004	pid080	Exp2	Laboratory	Acropora microphthlama	coral	adult	coral	vegetable-derived lubricants 1a (WAF)	other	24	ug lÐ1	1	24	Photosynthetic_efficiency	Fv/Fm	0.565986	0.562929	0.017321	0.017321	3	3
Mercurio et al	2004	pid080	Exp2	Laboratory	Acropora microphthlama	coral	adult	coral	vegetable-derived lubricants 1a (WAF)	other	48	ug lÐ1	1	24	Photosynthetic_efficiency	Fv/Fm	0.566363	0.514398	0.017321	0.017321	3	3
Mercurio et al	2004	pid080	Exp2	Laboratory	Acropora microphthlama	coral	adult	coral	vegetable-derived lubricants 1a (WAF)	other	95	ug lÐ1	1	24	Photosynthetic_efficiency	Fv/Fm	0.579343	0.417352	0.017321	0.017321	3	3
Mercurio et al	2004	pid080	Exp2	Laboratory	Acropora microphthlama	coral	adult	coral	vegetable-derived lubricants 1a (WAF)	other	190	ug lÐ1	1	24	Photosynthetic_efficiency	Fv/Fm	0.590001	0.330185	0.017321	0.074123	3	3
Mercurio et al	2004	pid080	Exp2	Laboratory	Acropora microphthlama	coral	adult	coral	vegetable-derived lubricants 1a (WAF)	other	37	ug lÐ1	2	48	Photosynthetic_efficiency	Fv/Fm	0.565986	0.526248	0.017321	0.017321	3	3
Mercurio et al	2004	pid080	Exp2	Laboratory	Acropora microphthlama	coral	adult	coral	vegetable-derived lubricants 1a (WAF)	other	74	ug lÐ1	2	48	Photosynthetic_efficiency	Fv/Fm	0.566363	0.434913	0.017321	0.031767	3	3
Mercurio et al	2004	pid080	Exp2	Laboratory	Acropora microphthlama	coral	adult	coral	vegetable-derived lubricants 1a (WAF)	other	149	ug lÐ1	2	48	Photosynthetic_efficiency	Fv/Fm	0.579343	0.047474	0.017321	0.017321	3	3
Mercurio et al	2004	pid080	Exp2	Laboratory	Acropora microphthlama	coral	adult	coral	vegetable-derived lubricants 1a (WAF)	other	295	ug lÐ1	2	48	Photosynthetic_efficiency	Fv/Fm	0.590001	0.055067	0.017321	0.017321	3	3
Mercurio et al	2004	pid080	Exp3	Laboratory	Acropora microphthlama	coral	adult	coral	vegetable-derived lubricants 1b (WAF)	other	35	ug lÐ1	2	48	Photosynthetic_efficiency	Fv/Fm	0.660262	0.599127	0.017321	0.04765	3	3
Mercurio et al	2004	pid080	Exp3	Laboratory	Acropora microphthlama	coral	adult	coral	vegetable-derived lubricants 1b (WAF)	other	70	ug lÐ1	2	48	Photosynthetic_efficiency	Fv/Fm	0.663319	0.464629	0.017321	0.017321	3	3
Mercurio et al	2004	pid080	Exp3	Laboratory	Acropora microphthlama	coral	adult	coral	vegetable-derived lubricants 1b (WAF)	other	140	ug lÐ1	2	48	Photosynthetic_efficiency	Fv/Fm	0.663319	0.165066	0.017321	0.037061	3	3
Mercurio et al	2004	pid080	Exp3	Laboratory	Acropora microphthlama	coral	adult	coral	vegetable-derived lubricants 1b (WAF)	other	280	ug lÐ1	2	48	Photosynthetic_efficiency	Fv/Fm	0.654148	0.082533	0.017321	0.042356	3	3
Mercurio et al	2004	pid080	Exp4	Laboratory	Acropora microphthlama	coral	adult	coral	vegetable-derived lubricants 2 (WAF)	other	35	ug lÐ1	2	48	Photosynthetic_efficiency	Fv/Fm	0.675546	0.666376	0.017321	0.017321	3	3
Mercurio et al	2004	pid080	Exp4	Laboratory	Acropora microphthlama	coral	adult	coral	vegetable-derived lubricants 2 (WAF)	other	70	ug lÐ1	2	48	Photosynthetic_efficiency	Fv/Fm	0.654148	0.641921	0.017321	0.017321	3	3
Mercurio et al	2004	pid080	Exp4	Laboratory	Acropora microphthlama	coral	adult	coral	vegetable-derived lubricants 2 (WAF)	other	140	ug lÐ1	2	48	Photosynthetic_efficiency	Fv/Fm	0.657205	0.644978	0.017321	0.017321	3	3
Mercurio et al	2004	pid080	Exp4	Laboratory	Acropora microphthlama	coral	adult	coral	vegetable-derived lubricants 2 (WAF)	other	280	ug lÐ1	2	48	Photosynthetic_efficiency	Fv/Fm	0.660262	0.513537	0.017321	0.037061	3	3
Montenegro et al	2016	pid047	Exp1	Laboratory	Juncus maritimus	macrophyta.saltmarsh	adult	producer	Petroleum	PAH	5	ml lÐ1	150	3600	Growth.rate	g dw	106	108	20	11	3	3
Montenegro et al	2016	pid047	Exp2	Laboratory	Juncus maritimus	macrophyta.saltmarsh	adult	producer	Cu	metal	315	ug lÐ1	150	3600	Growth.rate	g dw	106	111	20	7	3	3
Montenegro et al	2016	pid047	Exp3	Laboratory	Juncus maritimus	macrophyta.saltmarsh	adult	producer	Cu:Petroleum	combination	320	ug lÐ1 + ml lÐ1	150	3600	Growth.rate	g dw	106	112	20	10	3	3
Naidoo et al	2014	pid071	Exp1	Laboratory	Avicennia marina	macrophyta.mangroves	seedling	producer	Cu	metal	40	ug g-1	365	8760	Growth.rate	Dry biomass (g)	0.51965812	0.467236467	0.066253866	0.076446768	5	5
Naidoo et al	2014	pid071	Exp1	Laboratory	Avicennia marina	macrophyta.mangroves	seedling	producer	Cu	metal	80	ug g-1	365	8760	Growth.rate	Dry biomass (g)	0.51965812	0.394301994	0.066253866	0.035675159	5	5
Naidoo et al	2014	pid071	Exp1	Laboratory	Avicennia marina	macrophyta.mangroves	seedling	producer	Cu	metal	120	ug g-1	365	8760	Growth.rate	Dry biomass (g)	0.51965812	0.357834758	0.066253866	0.045868061	5	5
Naidoo et al	2014	pid071	Exp1	Laboratory	Avicennia marina	macrophyta.mangroves	seedling	producer	Cu	metal	160	ug g-1	365	8760	Growth.rate	Dry biomass (g)	0.51965812	0.296296296	0.066253866	0.061157415	5	5
Naidoo et al	2014	pid071	Exp1	Laboratory	Avicennia marina	macrophyta.mangroves	seedling	producer	Cu	metal	40	ug g-1	365	8760	Photosynthetic_efficiency	Fv/Fm	0.79	0.77	0.178885438	0.134164079	5	5
Naidoo et al	2014	pid071	Exp1	Laboratory	Avicennia marina	macrophyta.mangroves	seedling	producer	Cu	metal	80	ug g-1	365	8760	Photosynthetic_efficiency	Fv/Fm	0.79	0.75	0.178885438	0.134164079	5	5
Naidoo et al	2014	pid071	Exp1	Laboratory	Avicennia marina	macrophyta.mangroves	seedling	producer	Cu	metal	120	ug g-1	365	8760	Photosynthetic_efficiency	Fv/Fm	0.79	0.74	0.178885438	0.111803399	5	5
Naidoo et al	2014	pid071	Exp1	Laboratory	Avicennia marina	macrophyta.mangroves	seedling	producer	Cu	metal	160	ug g-1	365	8760	Photosynthetic_efficiency	Fv/Fm	0.79	0.64	0.178885438	0.089442719	5	5
Naidoo et al	2014	pid071	Exp1	Laboratory	Avicennia marina	macrophyta.mangroves	seedling	producer	Cu	metal	40	ug g-1	365	8760	Chlorophyll content	ugg-1	27.76162791	19.47674419	6.825207489	1.950059283	5	5
Naidoo et al	2014	pid071	Exp1	Laboratory	Avicennia marina	macrophyta.mangroves	seedling	producer	Cu	metal	80	ug g-1	365	8760	Chlorophyll content	ugg-1	27.76162791	18.16860465	6.825207489	2.600079044	5	5
Naidoo et al	2014	pid071	Exp1	Laboratory	Avicennia marina	macrophyta.mangroves	seedling	producer	Cu	metal	120	ug g-1	365	8760	Chlorophyll content	ugg-1	27.76162791	15.98837209	6.825207489	4.225128446	5	5
Naidoo et al	2014	pid071	Exp1	Laboratory	Avicennia marina	macrophyta.mangroves	seedling	producer	Cu	metal	160	ug g-1	365	8760	Chlorophyll content	ugg-1	27.76162791	12.20930233	6.825207489	2.600079044	5	5
Naidoo et al	2014	pid071	Exp1	Laboratory	Avicennia marina	macrophyta.mangroves	seedling	producer	Cu	metal	40	ug g-1	365	8760	CO2 exchange	umol m-2 s-1	5.561797753	3.679775281	1.44465066	1.633083354	5	5
Naidoo et al	2014	pid071	Exp1	Laboratory	Avicennia marina	macrophyta.mangroves	seedling	producer	Cu	metal	80	ug g-1	365	8760	CO2 exchange	umol m-2 s-1	5.561797753	3.511235955	1.44465066	0.690919881	5	5
Naidoo et al	2014	pid071	Exp1	Laboratory	Avicennia marina	macrophyta.mangroves	seedling	producer	Cu	metal	120	ug g-1	365	8760	CO2 exchange	umol m-2 s-1	5.561797753	3.033707865	1.44465066	1.381839761	5	5
Naidoo et al	2014	pid071	Exp1	Laboratory	Avicennia marina	macrophyta.mangroves	seedling	producer	Cu	metal	160	ug g-1	365	8760	CO2 exchange	umol m-2 s-1	5.561797753	2.865168539	1.44465066	0.879352575	5	5
Naidoo et al	2014	pid071	Exp2	Laboratory	Avicennia marina	macrophyta.mangroves	seedling	producer	Zn	metal	40	ug g-1	365	8760	Growth.rate	Dry biomass (g)	0.559090909	0.490909091	0.213442852	0.066065645	5	5
Naidoo et al	2014	pid071	Exp2	Laboratory	Avicennia marina	macrophyta.mangroves	seedling	producer	Zn	metal	80	ug g-1	365	8760	Growth.rate	Dry biomass (g)	0.559090909	0.431818182	0.213442852	0.040655781	5	5
Naidoo et al	2014	pid071	Exp2	Laboratory	Avicennia marina	macrophyta.mangroves	seedling	producer	Zn	metal	120	ug g-1	365	8760	Growth.rate	Dry biomass (g)	0.559090909	0.390909091	0.213442852	0.060983672	5	5
Naidoo et al	2014	pid071	Exp2	Laboratory	Avicennia marina	macrophyta.mangroves	seedling	producer	Zn	metal	160	ug g-1	365	8760	Growth.rate	Dry biomass (g)	0.559090909	0.336363636	0.213442852	0.035573809	5	5
Naidoo et al	2014	pid071	Exp2	Laboratory	Avicennia marina	macrophyta.mangroves	seedling	producer	Zn	metal	40	ug g-1	365	8760	Photosynthetic_efficiency	Fv/Fm	0.78	0.77	0.156524758	0.111803399	5	5
Naidoo et al	2014	pid071	Exp2	Laboratory	Avicennia marina	macrophyta.mangroves	seedling	producer	Zn	metal	80	ug g-1	365	8760	Photosynthetic_efficiency	Fv/Fm	0.78	0.77	0.156524758	0.134164079	5	5
Naidoo et al	2014	pid071	Exp2	Laboratory	Avicennia marina	macrophyta.mangroves	seedling	producer	Zn	metal	120	ug g-1	365	8760	Photosynthetic_efficiency	Fv/Fm	0.78	0.75	0.156524758	0.111803399	5	5
Naidoo et al	2014	pid071	Exp2	Laboratory	Avicennia marina	macrophyta.mangroves	seedling	producer	Zn	metal	160	ug g-1	365	8760	Photosynthetic_efficiency	Fv/Fm	0.78	0.65	0.156524758	0.089442719	5	5
Naidoo et al	2014	pid071	Exp2	Laboratory	Avicennia marina	macrophyta.mangroves	seedling	producer	Zn	metal	40	ug g-1	365	8760	Chlorophyll content	ugg-1	31.25	22.52906977	8.775266762	4.225128438	5	5
Naidoo et al	2014	pid071	Exp2	Laboratory	Avicennia marina	macrophyta.mangroves	seedling	producer	Zn	metal	80	ug g-1	365	8760	Chlorophyll content	ugg-1	31.25	17.87790698	8.775266762	2.275069162	5	5
Naidoo et al	2014	pid071	Exp2	Laboratory	Avicennia marina	macrophyta.mangroves	seedling	producer	Zn	metal	120	ug g-1	365	8760	Chlorophyll content	ugg-1	31.25	16.71511628	8.775266762	2.600079049	5	5
Naidoo et al	2014	pid071	Exp2	Laboratory	Avicennia marina	macrophyta.mangroves	seedling	producer	Zn	metal	160	ug g-1	365	8760	Chlorophyll content	ugg-1	31.25	12.93604651	8.775266762	3.2500988	5	5
Naidoo et al	2014	pid071	Exp2	Laboratory	Avicennia marina	macrophyta.mangroves	seedling	producer	Zn	metal	40	ug g-1	365	8760	CO2 exchange	umol m-2 s-1	5.786516854	4.887640449	1.256217965	2.009948744	5	5
Naidoo et al	2014	pid071	Exp2	Laboratory	Avicennia marina	macrophyta.mangroves	seedling	producer	Zn	metal	80	ug g-1	365	8760	CO2 exchange	umol m-2 s-1	5.786516854	3.707865169	1.256217965	0.753730779	5	5
Naidoo et al	2014	pid071	Exp2	Laboratory	Avicennia marina	macrophyta.mangroves	seedling	producer	Zn	metal	120	ug g-1	365	8760	CO2 exchange	umol m-2 s-1	5.786516854	3.651685393	1.256217965	0.690919881	5	5
Naidoo et al	2014	pid071	Exp2	Laboratory	Avicennia marina	macrophyta.mangroves	seedling	producer	Zn	metal	160	ug g-1	365	8760	CO2 exchange	umol m-2 s-1	5.786516854	2.02247191	1.256217965	0.690919881	5	5
Naidoo et al	2014	pid071	Exp3	Laboratory	Avicennia marina	macrophyta.mangroves	seedling	producer	Pb	metal	40	ug g-1	365	8760	Growth.rate	Dry biomass (g)	0.553672316	0.501694915	0.085905436	0.05053261	5	5
Naidoo et al	2014	pid071	Exp3	Laboratory	Avicennia marina	macrophyta.mangroves	seedling	producer	Pb	metal	80	ug g-1	365	8760	Growth.rate	Dry biomass (g)	0.553672316	0.418079096	0.085905436	0.05053261	5	5
Naidoo et al	2014	pid071	Exp3	Laboratory	Avicennia marina	macrophyta.mangroves	seedling	producer	Pb	metal	120	ug g-1	365	8760	Growth.rate	Dry biomass (g)	0.553672316	0.370621469	0.085905436	0.025266305	5	5
Naidoo et al	2014	pid071	Exp3	Laboratory	Avicennia marina	macrophyta.mangroves	seedling	producer	Pb	metal	160	ug g-1	365	8760	Growth.rate	Dry biomass (g)	0.553672316	0.325423729	0.085905436	0.015159783	5	5
Naidoo et al	2014	pid071	Exp3	Laboratory	Avicennia marina	macrophyta.mangroves	seedling	producer	Pb	metal	40	ug g-1	365	8760	Photosynthetic_efficiency	Fv/Fm	0.8	0.78	0.178885438	0.134164079	5	5
Naidoo et al	2014	pid071	Exp3	Laboratory	Avicennia marina	macrophyta.mangroves	seedling	producer	Pb	metal	80	ug g-1	365	8760	Photosynthetic_efficiency	Fv/Fm	0.8	0.77	0.178885438	0.156524758	5	5
Naidoo et al	2014	pid071	Exp3	Laboratory	Avicennia marina	macrophyta.mangroves	seedling	producer	Pb	metal	120	ug g-1	365	8760	Photosynthetic_efficiency	Fv/Fm	0.8	0.76	0.178885438	0.111803399	5	5
Naidoo et al	2014	pid071	Exp3	Laboratory	Avicennia marina	macrophyta.mangroves	seedling	producer	Pb	metal	160	ug g-1	365	8760	Photosynthetic_efficiency	Fv/Fm	0.8	0.68	0.178885438	0.111803399	5	5
Naidoo et al	2014	pid071	Exp3	Laboratory	Avicennia marina	macrophyta.mangroves	seedling	producer	Pb	metal	40	ug g-1	365	8760	Chlorophyll content	ugg-1	28.57142857	21.42857143	5.86723376	2.607659449	5	5
Naidoo et al	2014	pid071	Exp3	Laboratory	Avicennia marina	macrophyta.mangroves	seedling	producer	Pb	metal	80	ug g-1	365	8760	Chlorophyll content	ugg-1	28.57142857	18.07580175	5.86723376	2.281702018	5	5
Naidoo et al	2014	pid071	Exp3	Laboratory	Avicennia marina	macrophyta.mangroves	seedling	producer	Pb	metal	120	ug g-1	365	8760	Chlorophyll content	ugg-1	28.57142857	15.01457726	5.86723376	2.281702018	5	5
Naidoo et al	2014	pid071	Exp3	Laboratory	Avicennia marina	macrophyta.mangroves	seedling	producer	Pb	metal	160	ug g-1	365	8760	Chlorophyll content	ugg-1	28.57142857	14.43148688	5.86723376	3.259574311	5	5
Naidoo et al	2014	pid071	Exp3	Laboratory	Avicennia marina	macrophyta.mangroves	seedling	producer	Pb	metal	40	ug g-1	365	8760	CO2 exchange	umol m-2 s-1	6.15819209	4.830508475	1.705475576	2.273967435	5	5
Naidoo et al	2014	pid071	Exp3	Laboratory	Avicennia marina	macrophyta.mangroves	seedling	producer	Pb	metal	80	ug g-1	365	8760	CO2 exchange	umol m-2 s-1	6.15819209	4.18079096	1.705475576	1.263315242	5	5
Naidoo et al	2014	pid071	Exp3	Laboratory	Avicennia marina	macrophyta.mangroves	seedling	producer	Pb	metal	120	ug g-1	365	8760	CO2 exchange	umol m-2 s-1	6.15819209	4.124293785	1.705475576	2.084470149	5	5
Naidoo et al	2014	pid071	Exp3	Laboratory	Avicennia marina	macrophyta.mangroves	seedling	producer	Pb	metal	160	ug g-1	365	8760	CO2 exchange	umol m-2 s-1	6.15819209	3.84180791	1.705475576	0.821154907	5	5
Naidoo et al	2014	pid071	Exp4	Laboratory	Avicennia marina	macrophyta.mangroves	seedling	producer	Hg	metal	40	ug g-1	365	8760	Growth.rate	Dry biomass (g)	0.526495726	0.478632479	0.061157416	0.056060963	5	5
Naidoo et al	2014	pid071	Exp4	Laboratory	Avicennia marina	macrophyta.mangroves	seedling	producer	Hg	metal	80	ug g-1	365	8760	Growth.rate	Dry biomass (g)	0.526495726	0.414814815	0.061157416	0.030578706	5	5
Naidoo et al	2014	pid071	Exp4	Laboratory	Avicennia marina	macrophyta.mangroves	seedling	producer	Hg	metal	120	ug g-1	365	8760	Growth.rate	Dry biomass (g)	0.526495726	0.371509972	0.061157416	0.056060963	5	5
Naidoo et al	2014	pid071	Exp4	Laboratory	Avicennia marina	macrophyta.mangroves	seedling	producer	Hg	metal	160	ug g-1	365	8760	Growth.rate	Dry biomass (g)	0.526495726	0.33048433	0.061157416	0.035675159	5	5
Naidoo et al	2014	pid071	Exp4	Laboratory	Avicennia marina	macrophyta.mangroves	seedling	producer	Hg	metal	40	ug g-1	365	8760	Photosynthetic_efficiency	Fv/Fm	0.79	0.77	0.178885438	0.134164079	5	5
Naidoo et al	2014	pid071	Exp4	Laboratory	Avicennia marina	macrophyta.mangroves	seedling	producer	Hg	metal	80	ug g-1	365	8760	Photosynthetic_efficiency	Fv/Fm	0.79	0.77	0.178885438	0.111803399	5	5
Naidoo et al	2014	pid071	Exp4	Laboratory	Avicennia marina	macrophyta.mangroves	seedling	producer	Hg	metal	120	ug g-1	365	8760	Photosynthetic_efficiency	Fv/Fm	0.79	0.76	0.178885438	0.134164079	5	5
Naidoo et al	2014	pid071	Exp4	Laboratory	Avicennia marina	macrophyta.mangroves	seedling	producer	Hg	metal	160	ug g-1	365	8760	Photosynthetic_efficiency	Fv/Fm	0.79	0.66	0.178885438	0.089442719	5	5
Naidoo et al	2014	pid071	Exp4	Laboratory	Avicennia marina	macrophyta.mangroves	seedling	producer	Hg	metal	40	ug g-1	365	8760	Chlorophyll content	ugg-1	27.55102041	19.24198251	3.911489173	3.911489173	5	5
Naidoo et al	2014	pid071	Exp4	Laboratory	Avicennia marina	macrophyta.mangroves	seedling	producer	Hg	metal	80	ug g-1	365	8760	Chlorophyll content	ugg-1	27.55102041	17.63848397	3.911489173	4.237446605	5	5
Naidoo et al	2014	pid071	Exp4	Laboratory	Avicennia marina	macrophyta.mangroves	seedling	producer	Hg	metal	120	ug g-1	365	8760	Chlorophyll content	ugg-1	27.55102041	14.57725948	3.911489173	3.585531742	5	5
Naidoo et al	2014	pid071	Exp4	Laboratory	Avicennia marina	macrophyta.mangroves	seedling	producer	Hg	metal	160	ug g-1	365	8760	Chlorophyll content	ugg-1	27.55102041	13.55685131	3.911489173	3.585531742	5	5
Naidoo et al	2014	pid071	Exp4	Laboratory	Avicennia marina	macrophyta.mangroves	seedling	producer	Hg	metal	40	ug g-1	365	8760	CO2 exchange	umol m-2 s-1	6.581920904	5	1.452812528	1.8318071	5	5
Naidoo et al	2014	pid071	Exp4	Laboratory	Avicennia marina	macrophyta.mangroves	seedling	producer	Hg	metal	80	ug g-1	365	8760	CO2 exchange	umol m-2 s-1	6.581920904	4.88700565	1.452812528	1.958138624	5	5
Naidoo et al	2014	pid071	Exp4	Laboratory	Avicennia marina	macrophyta.mangroves	seedling	producer	Hg	metal	120	ug g-1	365	8760	CO2 exchange	umol m-2 s-1	6.581920904	3.333333333	1.452812528	1.958138624	5	5
Naidoo et al	2014	pid071	Exp4	Laboratory	Avicennia marina	macrophyta.mangroves	seedling	producer	Hg	metal	160	ug g-1	365	8760	CO2 exchange	umol m-2 s-1	6.581920904	3.248587571	1.452812528	1.136983717	5	5
Nell & Livanos	1988	pid075	Exp1	Laboratory	Saccostrea commercialis	bivalve	juvenile	invertebrate	Fluoride	other	5000	ug lÐ1	21	504	Growth.rate	dw (mg)	3.483801296	3.343412527	0.637149028	0.367170626	4	4
Nell & Livanos	1988	pid075	Exp1	Laboratory	Saccostrea commercialis	bivalve	juvenile	invertebrate	Fluoride	other	10000	ug lÐ1	21	504	Growth.rate	dw (mg)	3.483801296	3.624190065	0.637149028	0.377969762	4	4
Nell & Livanos	1988	pid075	Exp1	Laboratory	Saccostrea commercialis	bivalve	juvenile	invertebrate	Fluoride	other	15000	ug lÐ1	21	504	Growth.rate	dw (mg)	3.483801296	3.062634989	0.637149028	0.30237581	4	4
Nell & Livanos	1988	pid075	Exp1	Laboratory	Saccostrea commercialis	bivalve	juvenile	invertebrate	Fluoride	other	20000	ug lÐ1	21	504	Growth.rate	dw (mg)	3.483801296	3.203023758	0.637149028	0.107991361	4	4
Nell & Livanos	1988	pid075	Exp1	Laboratory	Saccostrea commercialis	bivalve	juvenile	invertebrate	Fluoride	other	25000	ug lÐ1	21	504	Growth.rate	dw (mg)	3.483801296	2.760259179	0.637149028	0.161987041	4	4
Nell & Livanos	1988	pid075	Exp1	Laboratory	Saccostrea commercialis	bivalve	juvenile	invertebrate	Fluoride	other	30000	ug lÐ1	21	504	Growth.rate	dw (mg)	3.483801296	2.663066955	0.637149028	0.30237581	4	4
Nguyen et al	2017	pid057	Exp1	Laboratory	Rhizophora apiculata	macrophyta.saltmarsh	seedling	producer	Cr	metal	500000	ug lÐ1	180	4320	Leaf.area	cm^2	760	643.33	121.06	86.22	30	30
Nguyen et al	2017	pid057	Exp1	Laboratory	Rhizophora apiculata	macrophyta.saltmarsh	seedling	producer	Cr	metal	1000000	ug lÐ1	180	4320	Leaf.area	cm^2	760	393.33	121.06	40.27	30	30
Nicholson	2003	pid077	Exp1	Laboratory	Perna viridis	bivalve	adult	invertebrate	Cu	metal	100	ug lÐ1	2	48	Filtration_rates	ml mussel-1 min-1	4.633663366	1.00990099	4.395879044	0.112714847	10	10
Nicholson	2003	pid077	Exp1	Laboratory	Perna viridis	bivalve	adult	invertebrate	Cu	metal	200	ug lÐ1	2	48	Filtration_rates	ml mussel-1 min-1	4.633663366	0.427722772	4.395879044	0.112714847	10	10
Nicholson	2003	pid077	Exp1	Laboratory	Perna viridis	bivalve	adult	invertebrate	Cu	metal	300	ug lÐ1	2	48	Filtration_rates	ml mussel-1 min-1	4.633663366	0.712871287	4.395879044	0.300572926	10	10
Nicholson	2003	pid077	Exp1	Laboratory	Perna viridis	bivalve	adult	invertebrate	Cu	metal	400	ug lÐ1	2	48	Filtration_rates	ml mussel-1 min-1	4.633663366	0.724752475	4.395879044	0.450859389	10	10
Price et al	1986	pid100	Exp1	Laboratory	Thalassia testudinum	seagrass	adult	producer	drilling effluent	other	200	ug lÐ1	10	240	Growth.rate	mm day-1	26.9058296	25.47085202	16.86098655	19.01345291	6	6
Price et al	1986	pid100	Exp1	Laboratory	Thalassia testudinum	seagrass	adult	producer	drilling effluent	other	1000	ug lÐ1	10	240	Growth.rate	mm day-1	43.91489362	32.34042553	18.04255319	16	6	6
Price et al	1986	pid100	Exp2	Laboratory	Thalassia testudinum	seagrass	adult	producer	drilling effluent	other	200	ug lÐ1	10	240	Growth.rate	mm day-1	18.40707965	18.05309735	9.911504425	9.026548673	6	6
Price et al	1986	pid100	Exp2	Laboratory	Thalassia testudinum	seagrass	adult	producer	drilling effluent	other	1000	ug lÐ1	10	240	Growth.rate	mm day-1	44.06779661	44.06779661	18.6440678	14.23728814	6	6
Rahman et al	2012	pid069	Exp1	Laboratory	Kandelia candel	macrophyta.mangroves	seedling	producer	Cu	metal	1000	ug lÐ1	90	2160	Growth.rate	g pot-1	18.63	17.93	2.61	2.15	3	3
Rahman et al	2012	pid069	Exp1	Laboratory	Kandelia candel	macrophyta.mangroves	seedling	producer	Cu	metal	5000	ug lÐ1	90	2160	Growth.rate	g pot-1	18.63	16.58	2.61	1.43	3	3
Rahman et al	2012	pid069	Exp1	Laboratory	Kandelia candel	macrophyta.mangroves	seedling	producer	Cu	metal	10000	ug lÐ1	90	2160	Growth.rate	g pot-1	18.63	14.76	2.61	1.27	3	3
Rahman et al	2012	pid069	Exp1	Laboratory	Kandelia candel	macrophyta.mangroves	seedling	producer	Cu	metal	20000	ug lÐ1	90	2160	Growth.rate	g pot-1	18.63	13.9	2.61	1.77	3	3
Rahman et al	2012	pid069	Exp1	Laboratory	Kandelia candel	macrophyta.mangroves	seedling	producer	Cu	metal	30000	ug lÐ1	90	2160	Growth.rate	g pot-1	18.63	12.39	2.61	1.76	3	3
Rahman et al	2012	pid069	Exp1	Laboratory	Kandelia candel	macrophyta.mangroves	seedling	producer	Cu	metal	40000	ug lÐ1	90	2160	Growth.rate	g pot-1	18.63	11.93	2.61	1.12	3	3
Ramesh et al	2015	pid083	Exp1	Laboratory	Fucus ceranoides	Fucoid	adult	producer	Ag	metal	50	ug lÐ1	14	336	relative.growth.rate	% day-1	21.75438596	21.13060429	0.701754386	0.935672515	3	3
Ramesh et al	2015	pid083	Exp1	Laboratory	Fucus ceranoides	Fucoid	adult	producer	Ag	metal	100	ug lÐ1	14	336	relative.growth.rate	% day-1	21.75438596	15.43859649	0.701754386	1.325536062	3	3
Ramesh et al	2015	pid083	Exp1	Laboratory	Fucus ceranoides	Fucoid	adult	producer	Ag	metal	150	ug lÐ1	14	336	relative.growth.rate	% day-1	21.75438596	10.99415205	0.701754386	0.935672515	3	3
Ramesh et al	2015	pid083	Exp1	Laboratory	Fucus ceranoides	Fucoid	adult	producer	Ag	metal	50	ug lÐ1	14	336	Photosynthetic_efficiency	Fv/Fm	0.733457944	0.731775701	0.018504673	0.023551402	3	3
Ramesh et al	2015	pid083	Exp1	Laboratory	Fucus ceranoides	Fucoid	adult	producer	Ag	metal	100	ug lÐ1	14	336	Photosynthetic_efficiency	Fv/Fm	0.733457944	0.689719626	0.018504673	0.005046729	3	3
Ramesh et al	2015	pid083	Exp1	Laboratory	Fucus ceranoides	Fucoid	adult	producer	Ag	metal	150	ug lÐ1	14	336	Photosynthetic_efficiency	Fv/Fm	0.733457944	0.68635514	0.018504673	0.037009346	3	3
Redondo-Gomez et al	2014	pid092	Exp1	Laboratory	Spartina argentinensis	macrophyta.saltmarsh	adult	producer	Diesel	PAH	1	%	250	6000	Photosynthetic_efficiency	umol m-2 s-1	17.23145439	12.57439408	4.642262088	6.62998156	12	12
Redondo-Gomez et al	2014	pid092	Exp1	Laboratory	Spartina argentinensis	macrophyta.saltmarsh	adult	producer	Diesel	PAH	2	%	250	6000	Photosynthetic_efficiency	umol m-2 s-1	17.23145439	11.45806879	4.642262088	3.976713939	12	12
Redondo-Gomez et al	2014	pid092	Exp1	Laboratory	Spartina argentinensis	macrophyta.saltmarsh	adult	producer	Diesel	PAH	3	%	250	6000	Photosynthetic_efficiency	umol m-2 s-1	17.23145439	11.39365833	4.642262088	4.312038007	12	12
Redondo-Gomez et al	2014	pid092	Exp1	Laboratory	Spartina argentinensis	macrophyta.saltmarsh	adult	producer	Diesel	PAH	1	%	250	6000	Chla	ug gfwt-1	3.965568584	3.825857683	0.9377641	0.54101775	5	5
Redondo-Gomez et al	2014	pid092	Exp1	Laboratory	Spartina argentinensis	macrophyta.saltmarsh	adult	producer	Diesel	PAH	2	%	250	6000	Chla	ug gfwt-1	3.965568584	3.944103232	0.9377641	0.288820245	5	5
Redondo-Gomez et al	2014	pid092	Exp1	Laboratory	Spartina argentinensis	macrophyta.saltmarsh	adult	producer	Diesel	PAH	3	%	250	6000	Chla	ug gfwt-1	3.965568584	3.885042496	0.9377641	0.61315345	5	5
Ritcher et al	2016	pid076	Exp1	Laboratory	Rhizophora apiculata	macrophyta.mangroves	juvenile	producer	Cr	metal	500000	ug lÐ1	180	4320	Growth.rate	g	50.35971223	45.33333333	8.729016787	4.666666667	10	10
Ritcher et al	2016	pid076	Exp2	Laboratory	Rhizophora apiculata	macrophyta.mangroves	juvenile	producer	Cr	metal	1000000	ug lÐ1	180	4320	Growth.rate	g	50.35971223	27.10875332	8.729016787	2.970822281	10	10
Rocha et al	2014	pid001	Exp1	Laboratory	Phragmites australis	macrophyta.saltmarsh	adult	producer	Cd	metal	1	ug lÐ1	7	168	Chla	ug g-1	225	226	75	25	3	3
Rocha et al	2014	pid001	Exp1	Laboratory	Phragmites australis	macrophyta.saltmarsh	adult	producer	Cd	metal	10	ug lÐ1	7	168	Chla	ug g-1	225	275	75	25	3	3
Rocha et al	2014	pid001	Exp2	Laboratory	Phragmites australis	macrophyta.saltmarsh	adult	producer	Cu	metal	10	ug lÐ1	7	168	Chla	ug g-1	220	160	35	35	3	3
Rocha et al	2014	pid001	Exp2	Laboratory	Phragmites australis	macrophyta.saltmarsh	adult	producer	Cu	metal	100	ug lÐ1	7	168	Chla	ug g-1	220	210	35	10	3	3
Santos et al	2015	pid031	Exp1	Laboratory	Juncus acutus	macrophyta.saltmarsh	seedling	producer	Cd	metal	0.05	umol lÐ1	15	360	Photosynthetic_efficiency	Fv/F'v	2600	2700	200	300	3	3
Santos et al	2015	pid031	Exp1	Laboratory	Juncus acutus	macrophyta.saltmarsh	seedling	producer	Cd	metal	0.1	umol lÐ1	15	360	Photosynthetic_efficiency	Fv/F'v	2600	2400	200	350	3	3
Santos et al	2015	pid031	Exp1	Laboratory	Juncus acutus	macrophyta.saltmarsh	seedling	producer	Cd	metal	0.5	umol lÐ1	15	360	Photosynthetic_efficiency	Fv/F'v	2600	2450	200	250	3	3
Santos et al	2015	pid031	Exp1	Laboratory	Juncus acutus	macrophyta.saltmarsh	seedling	producer	Cd	metal	1	umol lÐ1	15	360	Photosynthetic_efficiency	Fv/F'v	2600	3250	200	250	3	3
Santos et al	2015	pid031	Exp1	Laboratory	Juncus acutus	macrophyta.saltmarsh	seedling	producer	Cd	metal	0.05	umol lÐ1	15	360	Photosynthetic_efficiency	Fv/Fm	0.65	0.67	0.01	0.02	3	3
Santos et al	2015	pid031	Exp1	Laboratory	Juncus acutus	macrophyta.saltmarsh	seedling	producer	Cd	metal	0.1	umol lÐ1	15	360	Photosynthetic_efficiency	Fv/Fm	0.65	0.675	0.01	0.02	3	3
Santos et al	2015	pid031	Exp1	Laboratory	Juncus acutus	macrophyta.saltmarsh	seedling	producer	Cd	metal	0.5	umol lÐ1	15	360	Photosynthetic_efficiency	Fv/Fm	0.65	0.367	0.01	0.03	3	3
Santos et al	2015	pid031	Exp1	Laboratory	Juncus acutus	macrophyta.saltmarsh	seedling	producer	Cd	metal	1	umol lÐ1	15	360	Photosynthetic_efficiency	Fv/Fm	0.65	0.66	0.01	0.005	3	3
Santos et al	2015	pid031	Exp1	Laboratory	Juncus acutus	macrophyta.saltmarsh	seedling	producer	Cd	metal	0.05	umol lÐ1	15	360	relative.growth.rate	cm	0.7	1	0.08	0.05	3	3	0
Santos et al	2015	pid031	Exp1	Laboratory	Juncus acutus	macrophyta.saltmarsh	seedling	producer	Cd	metal	0.1	umol lÐ1	15	360	relative.growth.rate	cm	0.7	1.5	0.08	0.03	3	3	0
Santos et al	2015	pid031	Exp1	Laboratory	Juncus acutus	macrophyta.saltmarsh	seedling	producer	Cd	metal	0.5	umol lÐ1	15	360	relative.growth.rate	cm	0.7	1	0.08	0.01	3	3	0
Santos et al	2015	pid031	Exp1	Laboratory	Juncus acutus	macrophyta.saltmarsh	seedling	producer	Cd	metal	1	umol lÐ1	15	360	relative.growth.rate	cm	0.7	0.9	0.08	0.01	3	3	0
Scarlett et al	2005	pid089	Exp1	Laboratory	Zostera marina	seagrass	adult	producer	SD-25	organic	80000	ug lÐ1	2	48	Photosynthetic_efficiency	Fv/Fm	0.831969	0.812126	0.011456	0.008183	3	3
Scarlett et al	2005	pid089	Exp1	Laboratory	Zostera marina	seagrass	adult	producer	SD-25	organic	130000	ug lÐ1	2	48	Photosynthetic_efficiency	Fv/Fm	0.831969	0.799843	0.011456	0.008183	3	3
Scarlett et al	2005	pid089	Exp1	Laboratory	Zostera marina	seagrass	adult	producer	SD-25	organic	200000	ug lÐ1	2	48	Photosynthetic_efficiency	Fv/Fm	0.831969	0.797008	0.011456	0.008183	3	3
Scarlett et al	2005	pid089	Exp1	Laboratory	Zostera marina	seagrass	adult	producer	SD-25	organic	320000	ug lÐ1	2	48	Photosynthetic_efficiency	Fv/Fm	0.831969	0.790394	0.011456	0.00982	3	3
Scarlett et al	2005	pid089	Exp1	Laboratory	Zostera marina	seagrass	adult	producer	SD-25	organic	500000	ug lÐ1	2	48	Photosynthetic_efficiency	Fv/Fm	0.831969	0.784724	0.011456	0.00491	3	3
Scarlett et al	2005	pid089	Exp2	Laboratory	Zostera marina	seagrass	adult	producer	Corexit	organic	80000	ug lÐ1	2	48	Photosynthetic_efficiency	Fv/Fm	0.831969	0.788504	0.013093	0.006546	3	3
Scarlett et al	2005	pid089	Exp2	Laboratory	Zostera marina	seagrass	adult	producer	Corexit	organic	130000	ug lÐ1	2	48	Photosynthetic_efficiency	Fv/Fm	0.831969	0.758268	0.013093	0.029459	3	3
Scarlett et al	2005	pid089	Exp2	Laboratory	Zostera marina	seagrass	adult	producer	Corexit	organic	200000	ug lÐ1	2	48	Photosynthetic_efficiency	Fv/Fm	0.831969	0.502205	0.013093	0.12438	3	3
Scarlett et al	2005	pid089	Exp2	Laboratory	Zostera marina	seagrass	adult	producer	Corexit	organic	320000	ug lÐ1	2	48	Photosynthetic_efficiency	Fv/Fm	0.831969	0.525827	0.013093	0.168568	3	3
Scarlett et al	2005	pid089	Exp2	Laboratory	Zostera marina	seagrass	adult	producer	Corexit	organic	500000	ug lÐ1	2	48	Photosynthetic_efficiency	Fv/Fm	0.831969	0.558898	0.013093	0.068737	3	3
Smith et al	1984	pid091	Exp1	Field	Spartina alterniflora	macrophyta.saltmarsh	adult	producer	crude oil + dispersant	combination	295	ug g-1	53	1272	Gross CO2 fixation	mg C m-2h-1	585	357	125	53	4	4
Smith et al	1984	pid091	Exp2	Field	Spartina alterniflora	macrophyta.saltmarsh	adult	producer	crude oil	PAH	295	ug g-1	53	1272	Gross CO2 fixation	mg C m-2h-1	585	359	125	43	4	4
Sodre et al	2013	pid097	Exp1	Laboratory	Laguncularia racemosa	macrophyta.mangroves	adult	producer	MF-380	PAH	5	L/m2	128	3072	Photosynthetic_efficiency	Fv/Fm	0.814	0.84	0.011	0.015	3	3
Sodre et al	2013	pid097	Exp1	Laboratory	Laguncularia racemosa	macrophyta.mangroves	adult	producer	MF-380	PAH	5	L/m2	128	3072	Photosynthetic_efficiency	PSII	0.283	0.377	0.023	0.085	3	3
Sodre et al	2013	pid097	Exp1	Laboratory	Laguncularia racemosa	macrophyta.mangroves	adult	producer	MF-380	PAH	5	L/m2	128	3072	Leaf.area	cm^2	145.1	136.4	25.67	8.63	3	3
Tarrant et al	2004	pid093	Exp1	Laboratory	Porites compressa	coral	juvenile	coral	Estradiol (hormone)	other	0.002	ug lÐ1	56	1344	relative.growth.rate	mg d-1	14.5	15.8	2.633628675	3.059656844	3	3
Tarrant et al	2004	pid093	Exp2	Laboratory	Porites compressa	coral	juvenile	coral	Estradiol (hormone)	other	0.002	ug lÐ1	12	288	relative.growth.rate	mg d-1	17.1	12.9	4.608850182	4.647580015	3	3
Tedengren & Kautsky	1987	pid094	Exp1	Laboratory	Mytilus edulis	bivalve	adult	invertebrate	Diesel	PAH	100000	ug lÐ1	0.5	12	Respiration.rate	mgO2 g-1 h-1	1.3	0.69	0.657267069	0.109544512	2	6
Tedengren & Kautsky	1987	pid094	Exp2	Laboratory	Mytilus edulis	bivalve	adult	invertebrate	Diesel	PAH	100000	ug lÐ1	0.5	12	Respiration.rate	mgO2 g-1 h-1	0.92	0.8	0.328633535	0.602494813	2	6
Vercauteren & Blust	1999	pid099	Exp1	Laboratory	Mytilus edulis	bivalve	adult	invertebrate	DIL (calcium channel blockers)	Other	250	uM	1	24	Filtration_rates	l.g-1.h-1	3.71	0.487523466	1.240238267	0.356267148	7	7
Vercauteren & Blust	1999	pid099	Exp1	Laboratory	Mytilus edulis	bivalve	adult	invertebrate	DIL (calcium channel blockers)	Other	250	uM	1	24	Respiration.rate	umol.g-1.h-1	8.27	5.825945017	2.529312715	2.628780069	7	7
Vercauteren & Blust	1999	pid099	Exp2	Laboratory	Mytilus edulis	bivalve	adult	invertebrate	NIF (calcium channel blockers)	Other	100	uM	1	24	Filtration_rates	l.g-1.h-1	3.71	1.275061372	1.240238267	0.412519856	7	7
Vercauteren & Blust	1999	pid099	Exp2	Laboratory	Mytilus edulis	bivalve	adult	invertebrate	NIF (calcium channel blockers)	Other	100	uM	1	24	Respiration.rate	umol.g-1.h-1	8.27	13.42809278	2.529312715	3.126116838	7	7
Vercauteren & Blust	1999	pid099	Exp3	Laboratory	Mytilus edulis	bivalve	adult	invertebrate	VER (calcium channel blockers)	Other	250	uM	1	24	Filtration_rates	l.g-1.h-1	3.71	0.15000722	1.240238267	0.056252708	7	7
Vercauteren & Blust	1999	pid099	Exp3	Laboratory	Mytilus edulis	bivalve	adult	invertebrate	VER (calcium channel blockers)	Other	250	uM	1	24	Respiration.rate	umol.g-1.h-1	8.27	4.262886598	2.529312715	2.060395189	7	7
Vercauteren & Blust	1999	pid099	Exp4	Laboratory	Mytilus edulis	bivalve	adult	invertebrate	Lan (calcium channel blockers)	Other	250	uM	1	24	Filtration_rates	l.g-1.h-1	3.71	0.543776173	1.240238267	0.356267148	7	7
Vercauteren & Blust	1999	pid099	Exp4	Laboratory	Mytilus edulis	bivalve	adult	invertebrate	Lan (calcium channel blockers)	Other	250	uM	1	24	Respiration.rate	umol.g-1.h-1	8.27	7.744243986	2.529312715	1.563058419	7	7
Vercauteren & Blust	1999	pid099	Exp5	Laboratory	Mytilus edulis	bivalve	adult	invertebrate	OUA (calcium channel blockers)	Other	1	mM	1	24	Filtration_rates	l.g-1.h-1	3.71	2.475119134	1.240238267	1.293812274	7	7
Vercauteren & Blust	1999	pid099	Exp5	Laboratory	Mytilus edulis	bivalve	adult	invertebrate	OUA (calcium channel blockers)	Other	1	mM	1	24	Respiration.rate	umol.g-1.h-1	8.27	6.536426117	2.529312715	1.278865979	7	7
Vercauteren & Blust	1999	pid099	Exp6	Laboratory	Mytilus edulis	bivalve	adult	invertebrate	Cyanide	Other	1	mM	1	24	Filtration_rates	l.g-1.h-1	3.71	0.356267148	1.240238267	0.15000722	7	7
Vercauteren & Blust	1999	pid099	Exp6	Laboratory	Mytilus edulis	bivalve	adult	invertebrate	Cyanide	Other	1	mM	1	24	Respiration.rate	umol.g-1.h-1	8.27	1.918298969	2.529312715	0.92362543	7	7
Vercauteren & Blust	1999	pid099	Exp7	Laboratory	Mytilus edulis	bivalve	adult	invertebrate	DNP 2,4-dinitrophenol)	organic	1	mM	1	24	Filtration_rates	l.g-1.h-1	3.71	1.518823105	1.240238267	0.712534296	7	7
Vercauteren & Blust	1999	pid099	Exp7	Laboratory	Mytilus edulis	bivalve	adult	invertebrate	DNP 2,4-dinitrophenol)	organic	1	mM	1	24	Respiration.rate	umol.g-1.h-1	8.27	3.232689003	2.529312715	0.603908935	7	7
Wang et al	2014	pid106	Exp1	Laboratory	Avicennia marina	macrophyta.mangroves	seedling	producer	BDE-47 (PBDE)	PAH	100	ug lÐ1	56	1344	Chla	mg g-1 fw	1.52866242	1.337579618	0.445859873	0.095541401	3	3
Wang et al	2014	pid106	Exp1	Laboratory	Avicennia marina	macrophyta.mangroves	seedling	producer	BDE-47 (PBDE)	PAH	1000	ug lÐ1	56	1344	Chla	mg g-1 fw	1.52866242	1.719745223	0.445859873	0.605095541	3	3
Wang et al	2014	pid106	Exp1	Laboratory	Avicennia marina	macrophyta.mangroves	seedling	producer	BDE-47 (PBDE)	PAH	5000	ug lÐ1	56	1344	Chla	mg g-1 fw	1.52866242	1.369426752	0.445859873	0.191082802	3	3
Wang et al	2014	pid106	Exp1	Laboratory	Avicennia marina	macrophyta.mangroves	seedling	producer	BDE-47 (PBDE)	PAH	10000	ug lÐ1	56	1344	Chla	mg g-1 fw	1.52866242	1.719745223	0.445859873	0.318471338	3	3
Wang et al	2014	pid106	Exp2	Laboratory	Kandelia obovata	macrophyta.mangroves	seedling	producer	BDE-47 (PBDE)	PAH	100	ug lÐ1	56	1344	Chla	mg g-1 fw	1.112582781	1.006622517	0.132450331	0.238410596	3	3
Wang et al	2014	pid106	Exp2	Laboratory	Kandelia obovata	macrophyta.mangroves	seedling	producer	BDE-47 (PBDE)	PAH	1000	ug lÐ1	56	1344	Chla	mg g-1 fw	1.112582781	1.059602649	0.132450331	0.158940397	3	3
Wang et al	2014	pid106	Exp2	Laboratory	Kandelia obovata	macrophyta.mangroves	seedling	producer	BDE-47 (PBDE)	PAH	5000	ug lÐ1	56	1344	Chla	mg g-1 fw	1.112582781	0.635761589	0.132450331	0.158940397	3	3
Wang et al	2014	pid106	Exp2	Laboratory	Kandelia obovata	macrophyta.mangroves	seedling	producer	BDE-47 (PBDE)	PAH	10000	ug lÐ1	56	1344	Chla	mg g-1 fw	1.112582781	0.238410596	0.132450331	0.185430464	3	3
Wrabel & Peckol	2000	pid105	Exp1	Laboratory	Fucus vesiculosus	Fucoid	adult	producer	Oil	PAH	100000	ug lÐ1	6	144	relative.growth.rate	doublings day-1 **	0.014	-0.019	0.003162278	0.009486833	10	10
Wu et al	2015	pid037	Exp1	Laboratory	Aegiceras corniculatum	macrophyta.mangroves	seedling	producer	As	metal	15	ug g-1	180	4320	Leaf.area	cm^2	12.39	11.97	2.616199534	2.370232056	5	5
Wu et al	2015	pid037	Exp1	Laboratory	Aegiceras corniculatum	macrophyta.mangroves	seedling	producer	As	metal	30	ug g-1	180	4320	Leaf.area	cm^2	12.39	11.74	2.616199534	2.728002933	5	5
Wu et al	2015	pid037	Exp1	Laboratory	Aegiceras corniculatum	macrophyta.mangroves	seedling	producer	As	metal	60	ug g-1	180	4320	Leaf.area	cm^2	12.39	12.09	2.616199534	2.325510697	5	5
Wu et al	2015	pid037	Exp1	Laboratory	Aegiceras corniculatum	macrophyta.mangroves	seedling	producer	As	metal	90	ug g-1	180	4320	Leaf.area	cm^2	12.39	11.95	2.616199534	2.482035455	5	5
Wu et al	2015	pid037	Exp1	Laboratory	Aegiceras corniculatum	macrophyta.mangroves	seedling	producer	As	metal	120	ug g-1	180	4320	Leaf.area	cm^2	12.39	11.84	2.616199534	2.414953416	5	5
Wu et al	2015	pid037	Exp1	Laboratory	Aegiceras corniculatum	macrophyta.mangroves	seedling	producer	As	metal	150	ug g-1	180	4320	Leaf.area	cm^2	12.39	10.14	2.616199534	2.705642253	5	5
* Fv/Fm is the quantum yield, which measures the photochemical efficiency of the algae
** used to measure growth rates of algae during exponential growth phase.
